# Supplementary material for: Variation, Sex, and Social Cooperation: Molecular Population Genetics of the Social Amoeba Dictyostelium discoideum
Source: PLoS Genet. 2010 Jul 1;6(7):e1001013. doi: 10.1371/journal.pgen.1001013 (PMC2895654; doi:10.1371/journal.pgen.1001013)
Supplement: Table S4 — PCR Primers. (0.11 MB XLS) [file pgen.1001013.s010.xls]

## Sheet: Sheet1
chromosome	gene	primer_id	start	end	length	context
1	JC1V2_0_00060	chr1_01_001	109209	108706	504	GGGGTGCAAATCAAGTATCCAAGCACTTGTCTACTATCAAAGTTATCCCCAAGTACATATACACTGCGCTATTAAACAAGACACTTGTACTCTGTAAAATGTTTGGTTTATCAAGATCATCAGACTTGGTGAAGTGGTCATTCAAAGGTCTCATTATTAGTACTGACTCAATCAAAGGTCTAGTTATCAATGCTAAAGAACAAAGAAGTGGTGTTGTTTCAATCTTATAATTAACATCGTTAGATGATACTAACTCTCAAGTATGTCCTGTTCGCCACCTTGCAACATACCTTAGAGCCTCTAAAGGAAGAAGAAAGCCCCATTCGGGTGACTCTGTCTTTATTAAGAATGAGGGTGAACCGCTCCAAGTTAATGATATTAGTTCAATTGTATTATCAA…
1	SONA	chr1_02_001	1169436	1168935	502	CACCATCTTCAAGACCAACCACAGGTTCCTCAACAAATACAGGTGCATCAAATCCATGGGCAAGTATGTTTAGCGGCGGCGGTGGTGGTATGGGTGGTGGTACAAACAATACAGGTACAAACAATACAGGTTCAACAAACAATACAGGTGCATCAAATCCATGGGCAAGTATGTTTGGTGGTGGTGGTGGTGGAATGGGTGGTATGGGTGGTATGGAAGGTATGTTAGGTATGGATCCAGAAAGAGTCCAACAACTCTTGAATAACCCAGTTGCTCAACAAATGATGCAAAGATTAATGTCAGATCCAGCAATGATGCAACAAATGATCACTATGAATCCACAACTCAGACAAATGATGGATTCAAATCCACAACTTAGAGAAGCAATGAATAACCCAG…
1	POLA	chr1_03_005	1470098	1469539	560	TGAACAAATGGGTAGGGAAGCATCAATTGCGATCAATGCTTTGTTAGAGCTTGGTAGTATCGGTACATTGTTGAATACATTTATAATACCATTACAGAAATTAGCCGACTCAAATTCACGTCTTCATACATCAATCAATGTAAATACAGAAACTGGTAGATTATCATCAAAGAAACCAAACCTTCAAAATCAACCAGCACTTGAAAAGGATCGTTATAAAATTAGAAAAGCATTTACATGTGAACCTGGCAACACATTGATCGTGGCCGATTACGGTCAATTGGAGTTACGTCTACTAGCTCACATAACTAATTGTAAAAGTATGATAACAGCATTCCAAGTGGGTGGTGATTTTCATAGTAGAACCGCAATGGGTATGTATCCACATGTTAAAGAAGC…
1	JC1V2_0_00596	chr1_04_001	1482177	1482723	547	TGGATACCGTTGACCAATGTGCAAAACTTCTCTACTCAAATCAGTTACTTCAATTAAAGAGTGGCATGGTCGTTGCCGTGCCACCACGTGATAATGAACATTCTGAGCTCATTGACCGTGCAATCAAAGAATCAATTGAACAATCAAAAGTAGATGGTATTTTGGGTAAAGATATTACACCCTATCTCTTAAAGAAAGTAAATGAAAAAACTGGTGGTAAATCATTAGAATCAAATATTGAATTGGTTAAAAACAATGCTAGAATTGGTTCACAAATTTCTAAACATTATTATAATTTATTAAAAAATAAACAATCACCAACTAGTAGCACTACTACCATTAAAGGTGATGAATTAGTTTTCAACTATTTTGACCAACGAGTAAATACTTTTCTTAGAA…
1	JC1V2_0_00609	chr1_05_003	1512878	1513372	495	CCACAGAACAAAACGAGATTCCATATAGTGGTAATAGTAATTTTGACAATGCAATTACAATACTCTATAGAAAGATCAATACCTATCATCAATTTAATCAACGTTTTCCAGGATTTGGTGGATTTCATCCATGGGTATCGGTTAATGATTCCGGTATTTTCTTATTAGATGGTTGGACCAACCAAGTACCAGGTTTGGATAATGGTGAAATGATTTGGGGACTTTATGCAGTATACAACCTATTAACCACTCAACCAACATTTATTAACAACTACCCCACACTCGGACCATTGTATGAAAAATATTTCCAAATATTAATTAATAATGCAATGACAATATTCTATCAACCAAGTGGCTATATTAGTGCAGTTGTAGAAATCAATGATATCTATTCAACAC…
1	JC1V2_0_00735	chr1_06_001	1847425	1846934	492	CAACAACAACAACGACAACACCATCATCACCGCCACCAAAAAATCAATTGGTTCAATCACCTAGACAATCAACAACAACAACAAAAACAACAACAACAACACCAAAAACTTTACCAAAATCACCAACTTTAAAAGTAGATCCAATACCATTGGTTCAATCAGTTCGACGAAGACAATCAGTACCAAAAACACCTTTAACAAAACTATCATTAAAAGTTTTGGCTCAATCAACTCCAAAATTATTGGTTCAATCAACTCCTGTTGGTTCTAAAACTCCAACTCCAACAAAAACCTTTTTGATTCAATCAATTCCAAAACTATTGATTCAATCACCTTCAGATTTATTGAATGACTCTGAATCAATGATTGAATCCGATTGTGAATCAATTTCAGGGCCAA…
1	JC1V2_0_00932	chr1_07_001	2304851	2305382	532	AGCCATCTCTACCACAATGGATAAAGTTGAAATTTTATCATCAAGAATTGTAAAAGTTACAGGTGATGCTTTATTACCAGTAAATTCTACTTTCCAACTTCAAATATACAATAACACAAAATATAATCTTACATGTAAATCTGAAACATTATACAAGGTTTATTCATGTGAAATTCCATTTGATAACTTATTAACCAACTGTTTTAGAATTAATTATATTGATTCTTCAAGTTCAACTTATGAATATGTCTATTTAGGTATGTAGAAAGTTTATTTTTTAATAAGAATGATATTTTTAAAAAATAAATTACTAACATTAAATTTATATTATTATTGAAAATAATATTAATAGGACCAACATTAAATTCAATTGAATTATTAGGAAATTCATTGAAATTT…
1	GDT6	chr1_09_003	2914125	2914706	582	CCAGGTTATACAGGAGTATTCGACACTTTACTAATAACAAAGGGTATTTATCATTGTAAAATTCATAAAAATACATCATTTTGAAAAACTTAACATTAACATTTCACCATTATCATTTCATTCAATCAAAGGTACCAATATGACATTGGATTCAACCGGTTTCCTTACTGGTCTGGGTATCTGGTCACTCTTGACTTTATGTGTTGAAGGAAATTTAACGGTACTTTATAATCCAGATGAATTTTCTTTCGTACCTGTTCATAGGTTAGTTATACTACCAGGTGGAACTATAACATCCCATGCAAATTCATTTCTATTCTGGGATACTTACCAAGTTGATGAGAATTTTCAAGAAGAATTAAACAAAAGAGTAAAGATTGATCCTTTTAATTTTTTCCC…
1	DCSA	chr1_08_007	3501237	3500762	476	GAGCCAAGAGACCTTATGAAGCCGGTAAGAGTGGTCCATCACTTTGGGTAGAAGCTACTGATCTTTGGAGAGCTGAACAAACTTTCTTTGGTTTTGCTGGTACTTATATTTCATCATGGAGAGAAGGTTCCGCTTCAATCGTTAAACTTCTTAAAGCTAGAAAGATTAGTCGTCATAAGTTAGCCATGTGGAATTGGAAGAGAGATTTCGTAAAGAAACCAGTAGTTTGTGAAGTTTTCCGTCAAACTAAATTGGTCAATGAAAATGATAATGCTCAAGAATCAAGTGGTAAACATAAGGCTGAACAATCTTTCCGTACTTCAAACAAAGAATCTGATACCATTAAAAATTCAAGACTTTTCCTTCCAAATATTATCCTCTTTGTTGTTAATATCTTGG…
1	DCD1A	chr1_10_001	4599648	4600139	492	GCAGCTTGTTCAATGGTTGGTGCATATAATTCAGCAACACTTAATAAAGGATTATTACAATTACGAGCATTAGATTTTGGATTTGATCCAATGAATCCATTAAGACTTCATCCAACAGTAATGATTTATCATCCAGAATCAGTTAGTGCAGGTGGTGATGGTGGTCATGAATTTGCTACATTATCATGGGCAGGATTTTTAGGTACTCTTACTGGTTATAGTCAACATGTTGGTATTTGTGAAAAATATTGGTTTGGTTATAATGGCACAAGTTCACGTGAAGGTATTCCATTCCATTTCTTATTACGTGAGATTATTCAATTTGATGAATCAATTGATGAGGCATTAAATCGTATTATTAATGCTGATAGAACTTGCTCGGTTTTCATGGGTTTAGGT…
2	GENEDDB0233292	chr2_01_001	908732	909221	490	CAACCCCAAGCAATTAGAGCAACAACACCAAATTCAGTATCACCAACTCAAAATGTAACATCACCAACCCAAAATCCAATATCGCCACCACCAACTACTACAACAACAACCACCACCACTACTACCACTGCCACAATAACTAATAAAAACGATGGTAACAACATCAATGAAAATAAGAGATCAACACCATCACCACTATCAATTCAACAAACACCAAAAAGAGTTACACCTAAAAAAGATAACGGAAATCATTCAGCAAAAAAAACATTAAGTTCTGGATATATTACAAATTTGGTTACACCAAATAAAAAACAATATCAACAACAACAACAACAACAACATCACCATGGTGATAATGAGTCTTCAGGATTATCAGTTAGTAGAGAGATTGAACAGTCA…
2	GENEDDB0231693	redo_2_01_001	2698677	2699156	480	GGAAGTACTTTTCGGTGATCCAAATAATAGGTCACAATTTGATCAAATCACTGATGAAGTTTTACAACCAAATAGTATTCATTGTAATGGTAACATTTTAGATACTTCCTTTAAAAATTATAGAAAGTTAATTTATGAAAATAAAATTAGTTTATTTGATTTTAAAGTTTATTTATTTGCAAGACAATCAAAAGTAAGTTATAATTAGCAAAATCAATAAATAATATTATTAATATTCTTTTACTAATTGTGCGTGTGTGTGTATATATAGTTATTATTTTTATTACAAAAACCAATTGAAGCAGCAACGAAATCAATATCATTTATTACATCAATGTCAATGATAATTAAACAATATCCAAATTCATTTGCACCAATGTTTAAAGAATCATGGATATT…
2	JC2V2_0_01116	chr2_03_003	2784310	2783834	477	AGAACCACCAAAACCAAAGGGTAGAGTTGAAATGGAATTTAAACCAAATATTGAAGATTTTAATCAATTATTTTTAATTAGAGAAATCGATTATTTCCTTCAAAAGATGGTTATTGTCGATGAAAAAGATCAACCATTTGGTGTACCAATTTATATTGATTGGGCATCAGTTATGGTTTATCCATCAGCAATTAAACAAAATACAATCATTAGAAATGTAAATCTTGCAATCTATCGTTTACTTCGTGATATTGTAGTAGCAGTAAAGATGGCATGCACAGATTTTGGTAATCGTGATAATGTTGTTGAATACCTTCGTTCAGTTACAATTCAAAATATGCAAGGTAGTTCAAGTTCATTGAAAAAGGTTGTCTATGAAGATGGTCATTTAATTGTTCA…
2	JC2V2_0_01333	chr2_04_002	3361385	3361928	544	TGCACGATAACATCATCACCTTAAACTCAACAATAGAAATAATAAAACGAGAGATTAACACAAAAGAGGATATGGAACCAATCATAACATTTTATGATTTTGAAAAAGCATTCGATTCAATCTCACATAACGCCATTCTACGTACTCTTGCACATCTAAAACTACCACTCAAAATGGTCCTCACAATAATGAACTTACTCAATGAATCAGAAACATCAGTGTACATCAATAACTCATTATCTAAAAGCTTTACATCAAAAAGAGGAACCAAACAAGGTGATCCTATCTCTCCCACTATCTTCGCATTAGTGGTTGAATGCATGGCAACTACTATAATAAATGACCGCTGCATCAATGGTGTAACCAAAGAAACCATTAAAATACTACAGTTCGCCGATG…
2	GENEDDB0233714	redo_2_02_006	4220620	4220123	498	GGTACAGCTACAGCAACATCACCAAAATCAAAATCAAAAAATAATTCAACAAGTACAACAAATAATTTAGTAATAAATTCAGGATTTTTAATTAAAGGTAGTGAATGGGCAGGTGTTTGTTCAAGTGATGATGATCATTATCCATTGGTTATGACAGTTGATGATTTTGTAGGTGATGGTGAAGAAGTTTCGGGTGTAATCACTTGGATTAATTTAGGTTATGCAAAAACAAAATATAAGGGTAAAGTAGTGGCAACCAATGGTGAATTCAATTTCCAAGAATATGAAATCATAAGTGGTGAAGATGATGTAGAGGTTCCAAACGACTATAAATCCACCATCTATGGTGACCAAATCATAGGAAAAGTTGGTGATTCAACTTTTAAACTTAAATTAACA…
2	JC2V2_0_01936	chr2_06_006	4864806	4865303	498	TCAAGGTCGTTTCTCAGTACCACATTATGATCAAAAATATTTAATTGAAAAATATATTAGAGAATTATCAAAATTAAATCCAAAAACATTCATTTCATCATTTGTTTATGCACCTGGATATATGCAAAATTTTTTAACATTTTATAAACTAAAAAAGAATATTGAGTCGGATGGTTCGGAAACATACACATTGTCAACTCCAAGTGATCCAATTGGAAAACCATTGGATATTGGAGATATCACTGAAATGGGTTACATTGTTGAGTCAATCCTATCAGATCCAATTAAATATTCCGGCTCTGTTATACCAATGTCTGGTGATTGCCTAACCGGTCCACAAATTGCTGAAATTTATTCAAAAGTCACTGGAAAAACTGTAAATTTTGAATTTATCCCACC…
2	JC2V2_0_02122	chr2_07_005	5365725	5366194	470	GAGTATATTCCGTGCAAGAGCAATCATTCAAGAATTAGATCAATATCTCGCCGTTACTTTGATTTGTGTTATTAAAGCATTTTCATCAAAATCTTGGTCAGTTAGAAATTCTGCGACAATGGCATTCAGTGTATTGGTTGATAGAATCATTGGTACAAAGAAATTGAAAGCAGATTCAACAATTATTAATACTACTACATTTTATCATTTCTTTTCAAGAATGCCAATTGTTTATCCATTCCTTTTAGAATACTTTAAAAATTCATTACAATTCATTAAAGAAACTTCACCATTAGTTGAAGAGGGTAAAATTATTCAATCAACAGTTTACGCTATTTTAGTACTCTTTTCAAGATTACAACCATCAAATATTGATCATCCAAATGATTTATTAGCACC…
2	JC2V2_0_02908	chr2_08_001	7330652	7330074	579	TTATGACATTCGCTCCAACGGGTGCAATCATTGCCTCGCCAACTTGTTCGCTACCAGAGGGATTGGGTGGGCCTAGAAATTGGGATTACAGATACGCTTGGTTGAGAGATTCAAGTTTCTCTGTCTATGGTTTGATTAGAATTGGCTTCATTGAAGAAGCACATGCATTTATGAAATGGTTGGAAACAAGATGTGCCGAAGCAGTTTATGACGACCCAAAAAGAAGCATGCCCGTGCGTGTCATGTATAGCATTCATGGCGATGATAAAATCCCCGAATACACATTGGACCATCTTTCAGGCTATAGAGATAGCAAGCCGGTTAGAGTTGGTAATGATGCAATCAATCAAGTTCAAATGGACATTTTCGGCGAGTTTATGGATTCGATTTATCTCTCCA…
2	GENEDDB0229923	chr2_09_002	7810895	7810399	497	CTTAGGGATCACGAGGATATTGGTAGAGTGATTAATGAGATTGTGAATTTCATATTTTGGATACTAATGTTTCTTTTCGTTATGACATTGTATGGTGTGGAGGTCAGTGTTTTCCTCGTACCACTATCAACTACGATATTGGCATTATCATTTGCATTTGGTACGACATTGAGAAACGTATTTGAATCATTGATTTTAATATTCTTTGTTAGACCATTCGAAGTGGGTGACAAGGTGGTAATCAACCAATTGGAAGGTTTATTCGTTGATAGGATTGGCATTGTTTTCACCTCATTCAAGAGTTTGGATGGTAAAGCTGTCTATTTACCAAATTCGACATTGGTAATGGCGAGAATTGAAAATCATCAACGTTCTGAAGAGGCAAGTGTTGGCGTTGAT…
2	GENEDDB0233776	chr2_10_001	8010560	8010031	530	CCATCATTCTCTTCCACTTCTCCCAATAACACGAATACAGTACCAACACCAATTCAACCGGTAACATTTAAAAAGAATAGTATTTTTTCAAAATCATTACCTTTAATTGGCCAACCAACTTCTTCTTCTTCTTCAATCTCTGCGACATTGGCTGCTGCTTCTGCTTCAATTAAGCCTTCTGTAAATAATTCAATATCGGCCACATTGGCTGCTGCAACTGCAACTTTACAAACAACAACAACACCTTCACCTTCATCTACACCAACATCTACACCAACATCTACACCAACCCTAACAACAATACCATTATCCTCTTCAACTATAGCTCCACCTGTCGATAATATGATACCTTCTACAACAACTACAACACCAATGCCATCAACAGATTCAACTATAGTC…
3	JC3V2_0_00183	chr3_01_005	429165	429636	472	GGTTAAGGGATTCGTACAGGGTGTTGCGCAAGGTGATGCATTGAATGATATAGTTCTATGTGAATACACTGGTATAGCGAAAGAGGATATCATCCTAACCAAATGGGTATCGACTAATTTCGATCCTGGTCATTATCTATGCTTTGATCATAAGAATAAATCTGTGATCTTTTCAATTCGTGGCACATTTGGTGCACGCGACATCTTGACTGATTTAGTCGCCAATCAAACCAGTTTCCTCGATGGGAAAGCGCATACTGGTATGTTGAGATGCGCCCAAAAGAAGTTTGACGATGTTGTGCCCATAATATTGGAAAGTTTGCAAAAGTATGATAAATACTCTTTGATTGTGGTAGGTCATAGTTTGGGTGCGGGTGTGGCGTCATTATTTACAATACT…
3	SHKC	redo_3_01_002	837058	836538	521	TTTCCTCACCGAGCAAGAGGTACCTTGGGAGGCATTCATTGATGCACTTTGCAATTGGTCAAAGGCACCAGCTCGTAATCAATGTGATAAAACTTCAATCGACTATTTAAATATCAAATGTTTGAAAGCAGTTTTGGCAGAATCTCCAAAATCTGAAGGTACTGGTGTTGAAACCGTTGTAAACATTGAAAAGTTTGGTAAGATTTTAGAGTTTTTCGGTCCAGTACCTGAACCAGCTCCAGGTCATTCAATTATGGACACTGTTAGAGAGATTCTCTCTCAAAAATGGTTCCATGGTGATTTAGACACCACTGAAGCAGCTTCACGTTTAAATGGTCAACCAATTGGCTCATTTTTAATTCGTTTCAGTTCAACCAATGCCGGTTGTTTCACCATTTC…
3	DYMB	chr3_03_001	1082622	1082129	494	GGTTTCGTCGGTGTTGTAAATAGGTCACAACAAGATATAAACAATAGGAAACCAATCGAACAAATGTTGGCTGACGAATGGAAATGGTTTGATCAACATCCAGTTTATCATAGAATTACCAATCAATTGGGTACTAAATATTTGGCTCAGAAATGTAATAAAATCTTAACTAAACATATTCGTGACACTTTTCCATCAGTGAAGAATCAAATTAGACAATTAATTAAAAAGTATGAATCAGATTTAGAGAAATATGGTGAACCAATACCACTTAGATCTGCTGAGAAATCAAGATTACTCTTAGATATTCTAAATGAATTCTCAAGAAAATACAGAGCTGATTTAGATGGCACTAATGAAGAATTAATTTTAAATGAATTTAATGGTGGTGCTCGTATA…
3	PGTD	chr3_04_008	1199706	1200177	472	ACGCTTTCATCGATCCATCCAAATTATGGTCCAACTTCTGGTGGTTCATTGGTATCTATTAGTGGTTCTGGTTTTAATTGTGGCATTAGTAATGTATTGTTTGGTGGTGCTGCATGCTCAAATCCAAAGGTTAAAACAGATGGACTCTTAACTTGTACAACTCCTTCCTCTGATAATAATGGTCCAGCTGATATTGTTGTCAAAGGTTCTGATGGTAGTACCGTTACATTAACTGAAGCCTATAACTATGTTTCAACCATTGCAATTACTTCATGTGCACTCGGTGCAAACAATGGTAATTTCTTTAGTTGTGATATCTCTTCTCCAGTTGATACTTCAAATAGGCCTTCATGTAGTTCTCTTTTCTCTTCTGCAACTTTACAAACTTTGGGTAGTTCT…
3	JC3V2_0_00796	redo_3_02_008	2039295	2038776	520	GGGATCTATTGCCATTTGTTGAGCAATTGTCACCCCATTTCAAGCAATTGGCACCTTATTTAGAAGCGTTATTACCAGATTGTAAAAATACATTACCCTATATGAAAAGGTTAGAACCTTACATACCAAAACTACTACCACATTTACATTTCCTCTCAATTTATTCCCGTCAATTAACACCATACATCGATGAATTGTTACCCCACATCGATAAGATCCTACCCCATCTCGTTCATATAGACCCACTGATGCCATTGATTTCAAAAGAGATTGACGTGATATTACCCCACATTGATGTGATATTCGACCATTTCTTTGACATCCTACCCTATGCAAGGGATTTACTACCAAAGGCTAGAATGTTGACACCCTACGCATCCTATTTAAAACCACATCTTC…
3	JC3V2_0_00824	redo_3_03_008	2117715	2118246	532	TGGGCATATGGTAATTCAGGTATACAAGTTTGGTTTCCATTTTCATCGGAAGAAATTTTATCAAATAAAAATTTCAATCATAATAAATCATTAAGTTTTAATAATGAAGTTTATCCAATTGGTTTTTTAAATGAATTGGGTGTAATTGTTGGATTAAGTCAAGGTATAAGTTATTCATCATGTTCAGTTTATCCAAATTATGAAATTCATATTAAAACTCATCCATTCCTTCATTCAATTTTAAAACATTTACTAGAGAGAGGTGGTGCTGAAAAAGCTTGGAATCTATCAAGTAAATTCTATACAATTCCTCATTTCACTCATTCTCTAGAGTTGTTACTTCATGAATTCATCTCTGAAACCGATGATTTAAAGAAACAATTTAAAATTAAATCACAA…
3	JC3V2_0_00872	chr3_06_008	2251764	2251276	489	CATCTGCCAACTCAATCTCCACTGGATTACCAAATTTATCAGGTGGCAAAATTAATACCAACGTTTACTCTTCACTTGGTAACATTGGAAGTGGAATGAATGGTTCTAGCACAAAGGATGATTCTGTTTCACCAACAAAGAAATCAACCGACCATCAACCAAGAAAACCAATGACCAAATCAGTATCAATGAGTTCAATTGGATTGAACAATCAAGATCCAAAGTGTACAAGTTTGGAAGAGATCACTGGTCAAATCTATCATCTTACCAAGTATCAAGCTGGTTGTAGATTCCTTCAAAAGAAATTGGAAGAGAAACCAGACTCTGAACATGTAACATTGATTTTCAACGAGGTATTTGATCATTTGAACGAATTGATGATCGATCCATATGGTCAAT…
3	GENEDDB0231544	chr3_07_004	3149812	3150281	470	CAACAGCAACAACAAGAAGCTCAAGCTGCATCAATCATACCAGAACATTATGAAATGGAATATATTCAAAGAAATAATAAAACTGTTTCATTTTGGTAATAATCAATATTATAATAACCATAGTTATTTTATTATTATTATTATTATTATTTTAAATATGTTTAGTATTTTACTAATTAAATTTAATTAAATTTAAAAATTTTAGTCAAATTCCAATTTCAATTTTAGGAGGAGCAATTGCAGGTGTTATTGGATTTTCAGGAGTTTATGGCTTTTTATTTTATTTTTTTATATATATTACATTTTGTTCATTATTTACATTAAAAGAAAACAAAAATTTACATTTATATTTTCCAAATCCAAGATCAATTTGGTTTGATAGTATTGGTGCAGGTTTAA…
3	SERA	chr3_09_006	4008446	4008963	518	AGTATTGGCAGAGGCAATGGGCATGAGTGTACTCTACTACGATATCGCCCGTCGTCTTCCATTGGGTAATTCTAAAATGTGTCCAGATATGAAAACACTATTGGAGAATAGTAATTTCGTCACTTTACATGTACCAGATACAAAAGAAACCGTTGGTTTAATTGGTGAAGAGGAGATTAATACCATGAAAAAGGGAAGCTACCTTTTGAATGCTTCACGTGGTAAAGTAGTTCAAATTCCACATCTTGCAAACGCTTTAAGATCTGGTCATTTGGCTGGTGCCGCTGTTGATGTTTATCCAGAGGAGCCAAGTGCAAATTGTAAAGATTGGGAATGTGAACTCCAAAAATGTCCAAATACAATTTTAACTCCACATATTGGTGGTAGTACTGAAGAAGC…
3	JC3V2_0_02277	chr3_10_005	5707273	5707768	496	GGTGGGCTATCTCAAAAGAAAGGAGCAGAAGAGACTATGAAATTGGAGGCCTGGAACTCTGGAATATGGCAACCAGATCCAATGCCCAGAAAGCATGGATATACGAACAATACCTCAGAGAAAAAGACGACCAGAACTGCCCTCCACATATGGAAGTCTGGAAGTCGGAAAAAGAAAACTCACTATCAAGGATTCACATCAAATGCTGGAAAGCCTGGAAGTTGTTGCACCACCCAAGAGAGCGAATAACTCTCAAACTAAACCAAGTCAAACCCAAATACGAAAACAAACAAAAATTAAAAGTAATCTATAGAAACATGATGGATATCAAATACAAGGGATGGAACAAACACCAGCCAACAACAGGTCAAAAACTGATTCAAAAGAACATTAATCACC…
4	BC4V2_0_00012	chr4edits2_001	23729	23146	584	GTGCTCAAGATAAAACAACAGCTTCAATACTTATAAATCAATTAATAACCTATTTCAATAGTCATTGTCAAAAACAAAACAACAATGAAAATGGTGATATTTTAATTAATCAAAGCAATGGTGGAGCAGTCAATATCAATATTGAGAAAATAATGAAAACCTTGTTAGAATCAATAATAAATGATATTTCATTTTATGCAAGTTTATTTTTAGAAAGTGAATCATTATTTCAATCAATTTTAAATTCAATTTTATTAGATTCATTTGGAACTGTAAGTTTTATTTTATTTTATTTTTTTATTTTTTATATTTCTATTATTAATATATGTATATAATTTATTAATTTGATTATTTGGAAATATTTTAGAGAAATGATATAATATGTAAATGGTTTTATAG…
4	LVSE	1kb_1_002	97082	97655	574	AATGTGGGATGGTGTCTCTGGTAATAATTTAGCAGATGTAAAAGAATTGATTCCAGAGTTTTTCTATATGCCAGAGTTTATAAACAATGGTGAGGGTTTTAATTTTGGTTTCACAAATTCAAAGAGTGGTGATTTAATATTACCAAATTGGGCTCATCAATCACCTGAACTATTCATTCAAATCAATAGAGAGGCATTGGAATCTGAATATGTATCTATGAATCTTCATCATTGGATTGATTTAATATTTGGTTTTAAACAAAATGGTCCAGCTGCTCAAGAGGCTAATAACGTATTCTTTCATCTTACCTATGAGAATAATGCTGCATTACAACGTGATGATCCTGATGAACGTCAATCTATTGCTTCACAAATTAAAGAGTTTGGTCAAACTCCACC…
4	RAD54	1kb_1_006	119823	120331	509	GGTGAATCGACTGCAAAGAAGGCTGTAATCGTTGCACCATGTACTTTGGTTGGTAATTGGGGTCAGGAATTAAAGAAATGGTTAGGTGATGGTGTAAATACGGTTGCAATTGGTGAGAGTACAAAAACAGGTCGTGCCAAATTGACAGAGTTGGAATTTGGTAAAGCAGATGTACTCATCATTTCCTATGATCAACTTCGTATCTATTGCGAGGATATTTGTAAGATTACATCGATTGGTTTGGTAATTTGTGATGAAGGTCATCGTTTGAAAAATGCAGAAATTAAAACCACCAAAGCAGTATCGATGATACCAACAGCTCGTCGTGTTATTCTCTCTGGTACACCAATTCAAAATGATTTAACCGAATTTTATGCAATGGTTAATTTCGTTAATCCT…
4	MCM8	1kb_1.2_012	150021	149524	498	TGAACATCCTGCTCTACTCGAAGCAATGGAACAACAATCGGTTAGTATTGCAAAGGCTGGTATTGTTTGTAATTTACCAGCTCGTACATCTGTAGTTGCTGCTGCTAATCCAGTCGGGGGTCATTATAATCGTGCAAAGACAGTTTCAGAAAATATCAAAATGAGTGCACCACTACTCAGTAGATTCGATTTAATTTTCATTTTAATGGATAAACCAAACACTGAAAAGGATCATATTATCTCTCATAATATTTTAAATCTTCATTCAAATGGATCAGGCGTTAAAAAAAGAAAACCTCAACAATCATCATCATCATCCTCGGCAACAACAAATTCATCTCAATATACTCATGAAGAAGATCATGATAAATCATTACCATTAAAACAAAAATTATTAAT…
4	BC4V2_0_00071	1kb_1.2_020	176414	175963	452	GGAACGGCTTATTCTGTTTTCCCGCCTGAAGTATTGGGTATTTATTGGTTTCTTAATATTTTAAAAAAGTTATAAATATATTAATTTTTAATTTTCAAAATTTTTAATTTTAGATATTAGGTTGGCAAATGATACATTGATCTACGTTTATTATAAATTTAAACCATATTTTACTAGCTTGGTTATGTATAAAGATTATAAGGTTCCCAGAACTGATATGGCACCAAACTATTTTAACTGTAGTCAAGTTGATGATAAATTCCGATATTGTGTTTTCCATTACGATGAACCATTAACAAGATTATGGGGATATCAAAATAGTAAAGGTTGTGCACGGGAAGAATACGAGCCAAAAGAAGATTGCAGTTATAGTTTGTCACAATCAAGGGCTATTCCAAT…
4	ORCA	1kb_1.2_023	183103	182644	460	CAGACCCACATCAACTTTACCATATTCTGTATAATAAAATGCAAAAAACTAGAAAATCATTAGAACCAAAGAAAATATCGAGTCAGGATGCATTGAGATTAATTCAAAGGAATTTCGAGTTAAAGAATAAGAAAAAACAATTTAGAGTGATTCTAGTGGACGAATTCGATAGTTTAATAACAAAGAAACAAACGGTAATTTATAACTTATTCGAGTGGCCTAATAAACCAAATTCGAAATTAATCATTATTGCAATTGCAAACACAATGAATTTACCAGACACACTTTTACCACGTGTAAAGAGTAGAATGGGCTTGCAGAAAGTTCCATTCACACCATACAATATCGAACAGTTGGAAACTATCATTAAATACAGGTTACAGGATTTAGATGCATTTG…
4	BC4V2_0_00077	1kb_1.2_025	189200	188743	458	CAGGTTCTTCCTCCTCATCCTCATCTTCAAAGAGCAACAACAATAATAACAACAACAATAACAATAATAATAATAATAATAATAATAATAATAACAATAATAATAATAATAATAAAAGAAAAAGAAATGATTCGAAATCTTCTCATTTTCAATCTACAAAATTTATTGATATTGAAATTCCATTATCTTTAAAAAATAAATTAGTTGATGATTGGAATTCGATAAATAATGAAAAATCTGTATGTATTATTATTACAATTTATTATTATAATTTAAATAATTAATAACAAATTTTAATTATTTATAAATTTTTTGAAGATATTGTCATTACCAAAATCACCAAATGTTAAAGATATATTAAATAAAATTATTGAAGAGAATGATAAATCATCAGAATGT…
4	DD3-3	1kb_1_014	211298	210835	464	CAAGGTCGACTCTCACGATATTGGTGCTCCAGAATGTATCAAAGCTGAATGGACCCAAGTCAACACATTAGGTCATGTTCTTGAAGACGGTCACAACCCAATGTACAATTGGTCATTACCACACTCTGGTATGGAGCCATGCATTGCCACTGGTACTTGTTCATGTGTTTTACGTGTCCGTTACAATATCTCCTCCTCTGATCTCAAAGGTAATGGTGACGAATTCACCGATTACAAATCAAATGGTCCAAAGGGTGCCACCAACGTCAATGATCCAAATGTTGTTGTTGCCGGTCAAAACGTTACACTCAACATCAATCCAAATCAATATGGCAGAACTTTCCAAGACCGTTCTCATGTTTTCAGTATTATTGCTCGTCCAGACAGCTTAAAGAAAGC…
4	ENOA	1kb_1_016	226460	225945	516	ATTAGGTGCCAACGCTATCCTTGCAGTCAGTTTAGCTGTTTGCAGAGCTGGTGCTGCTGATAGAAATTTACCACTTTACAAGTATGTATTATTAAATAAAATATTAATAATAATAGTAATAATAATAATTATAATTATAATATTAATAATAATAATTATTTAGATATATCTCAGAAATTGCAGGTACTAAAATGAGATTACCAGTTCCAGCATTCAATGTTATCAATGGTGGTTCACATGCAGGTAATAAATTAGCTATGCAAGAATTTATGATTTTACCAGTTGGTGCTAAAGATTTCAATGAAGCCTATCGTATGGGTTCAGAAGTTTATCATAACTTAAAGAATGTCATCAGTGGTAGATACGGTCAAGATGCTATCAATGTTGGTGATGAAGGTG…
4	PIKB	1kb_1.2_043	249021	248501	521	CCTACCATCTTCACCATTACCATCGCCTGTAGGGTTAAAGAAATTGGATTTGGATGAAGCTAGAAGATTGAAAGCATTGATGGATTCTGATCCATTGGTTCAATTAAGTGCAGAGGATAAAAAGTTGGTCTATGGCTATAGACATATCTATAAGAGTAAACCAAAGGCATTGGCTAAATTCTTACTCTCTGTAAATTGGATAGATCCTGATCAAGTTACCGATGCCTATCGTCAAATGAATGATTGGGCCCTATTGAAACCCGTACAAGCATTGGAGATATTGGATGCAAAGTTTGCCGATGAACATGTTAGAAATTTCGCAATCAAAATTATTAATTCATTCTCGGATGCTGAATTCTCAGATTTCCTCTTACAATTGACCCAAGTGTTAAAGTATGA…
4	BC4V2_0_00119	1kb_1.2_062	299796	299346	451	CATCAGAGGAGAAACCATACCTTTTCAATGGCGACTTTGTGGATAGGGGTAGTTTTAGTTTTGAAATTATCATCACTCTATTGGCTTATAAATTATTGTACCCAAATCATATGCATTTGACAAGGGGTAACCATGAGACAACCGATATGAATCGTTTCTATGGTTTCCAAGGCGAAGTGGTTGCAAAATACAGTGAGATGGTATTCGATCTATTCTCAGAGTTGTTCAATTGGTTCCCATTGGCATTCGTGTTGGATGAATCGTTTATGGTGGTACATGGTGGTTTGTTTGGTAAGGATGGTGTCACACTTGACGATATTAGAAAGATTAAACGTAATGCACCAGATCCAAAAGATAATGAATTGGTTCAATGCTTACTTTGGTCTGATCCTCAATCAA…
4	KMO	1kb_1.2_073	360162	359637	526	TGCCGTCAGAGGATCTATGGTGAAATTGGACAGACAAGACTACTCCCAATCTTATTTAAAGCATGGTTATAAGGAACTTTGCATACCAAGCGGCCCAAATCAAACATTTCAAATCGACAAAAACTCACTTCACATTTGGCCACGTGGTTCATTCATGATGATCGCTTTGCCAAATATCGATGGAAGTTTCACATGCACCCTTTTCTTCCCATTCGACGGTCCATTAAGTTTCTCATCCCTAGACACAAGAGAAAAGGTTGACCAATTCTTTAAAGATTATTTCCCTGATGCCTATAAATTAATGCCAGATCTTTTGGATGACTATTTTGAGAATCCAACCTCATCATTAGTCACCGTTAAAACTGAACCATACCATTATCAAGGTAAAGTAGTATTAGT…
4	GENEDDB0238848_PS	ch4_350400_009	368930	368369	562	TCGTCAGGTGTGATTGATGGAATTGGTAAAGATGTTAAAAATTTTAAAATTGGTGATTCAGTATCAGTTTTACAAAATACAACCCAGGATAAGTATAATACAAATTCAGAATATTGTATTCAACCAGAGGGTTCAATAGTAAAGAATCCATCCAACGTAACACATGAACAAGCTGCATCAATTTGGTTTTCATATTTAACAGCTTACTACCCACTAAAATCAATTAAAGAAGGTCAATTCATTTTAATCACTGCAGCCACTGGTAGCACTGGTTTAGGTGCCATTCAAATTGCAAAGATATTGGGTGGAATAGTTATTGCAACAAGTCGTAGTAATTCAAAAAAGCAACAACTTTTAGATTTTGGTGCTGATTATTTCGTAAATACATCAGATTCAAAG…
4	GENEDDB0216320	ch4_350400_015	388853	388310	544	GAGGGTGTCTATGAAACAAAGGTACCATTGGATATTAAAGCCATTATTCAATGTGGTTGTGTAGCTACTTTGTCAAGAGTATCACCATTCTTTACTAAAATAGTCAATAGTAACACAAGATTCTCTTTGGAGGATATCGCTTCAAAACCTGATAAACAATTTCATTATCTTGCAGAACATAACTTTAATCAACTCTTTTTGTATCATAATAGTCGTGATGGAAAAGACGGTTATTTCGTTCTTTTCAATATGAATACTCAACAATGTTCAGTTATTTTCTCAAATCCTTATATGGCCGCCAACAAAATCGATGCAAGAGTATTGAATTCCATAAAGGAGAAACTACCAGAAATCACCTTTACAATGGACCAAAAATCAAGTATGTCTTTGGCAAAAAAA…
4	GENEDDB0216320	test200_GC_003	391184	390604	581	TGTCAACGTACTCTCGACTGGCAATGGAGGGGTGACTATTCACCATCGAATCAGTCAGAGTATCGTTTAATTCTACAACAATTGGAATCTGAGAAATTTGGTGATGGAGATGAAAGAAAATCATTCTTATCACTAAGTGAAGAGAAACGTAATGAATTATTAAGAAAACGTTTAAAAGAGTACTCTAGAAAAGTCTATAGAAAAACCCATCAAATCACACAAGAAATTCGTTCCGACACTATTTGTATGCGTGAAAATTCATTCTACGTCGATACTGTACGTCTATTCCGTGATCGTCGTTATGTTTTCAAGAATCATCATCGTGATTGGAAGATAAAGTATGATCAAGCAATGCAAGAATCTGGTGGTACCAATAGTGTTGCTGTGGTAGCTGCACAA…
4	BC4V2_0_00201	1kb_2.2_003	497349	497830	482	GGTGGGATCTTAATTCAACGAATTCTCCAATAATTATTGTAAAAGCAATTAATGAAAATGATGTTGAAGAAACTATTAAATTTGTTAGAGATAATAAAAAATTAAAATTAGTTATTAAGAATACAGGTCATAATAATATATCAGCAATTGATGGCTGTGATGGTGTATCGTTAGATATTAGTTTAATGAAATCAATATCAGTTGACCAACAAAACCAAACTGTTACAGTTGGTGGTGGTTGCACATTTCATGATATTGACCAAGTTACATCTCAATATGGTTTGGCAACTCCGTTAGGTCAAATTTCATCAGTTGGAGTTGGTGGATATAGCACAGGTGGTGGAATAGGTCATTTAACAAAATTATATGGTTTATCAAGTGATAATTTATTAGAATGTA…
4	BC4V2_0_00203	1kb_2_003	507400	506841	560	AGCAGCGATGATGAATGTCCATTTATATCCATTTTTATACCTTTTAGTAACATAATAAATAATGAGACAGCACAAGGCACCTTTACCACAATAAGGAGTTTTTCAAATTATAATTGTACAGATTTCTTTAAAAATGAGACACTCGAATGTTTAAGTAATGATAAAAATAATAATAGTAGTAGCAATGGCAATAATAAAAATAATAGTAATAAAAACAACACAATTAATTTTCAATATTTTAAAGTTGAATGCCCGAAAATAGATGACAATAGTAATAATCCCACAGATACACCAACTTTAACACCAAATATAACAACAACACCAATTTTAACACCAAATATAACAACAACACCAACACCAACAGTTCCACCACAAAATAATACATTTAGCGTTTATTTA…
4	GENEDDB0231374	1kb_2.2_010	512025	511515	511	GAGAGAATCAAGACCAACTGCTGTTAATTTAATGTTTGCAATTGATGAGATGATGCAATTGAAGGAGGGTAATGTTGAAAATCGTGATTACTCTGCCACCAGATTCGGCGAGATTGCAATGCGTATCATTAGAAACGAAGTGGACATGTGTGACAAGATGTCGAAATTCGGGGCATCCTTGATCCAACCAGGCGAGTCCATTCTCACTCACTGCAACACCGGCAGTGTCGCCACAGTGGGCGCAGGCACTGCATTGGGCGTCATCAGGGAGGCCCACAAGCAGGGCAAGAACATCCATGTCTATGTCGACGAAACCCGTCCATTGCTCCAAGGCGGCCGTTTGACTACATACGAGTTGGAGAGAGAGGGCATTCCATACACACTAATCTGCGACAACAT…
4	DCP2	1kb_2_009	516880	517382	503	TCGCCCTACCTAAATGAACGTCATTACATTGAATTGAATATAAAGGAACAGAAAATTAAACTTTACATTATAGCTGGTGTACCTGAAGAAACTTATTTCTATCCACGTACTAGAAAAGAAATTGGTAAAATCGAATGGGTGGTAATCAATGATCTACCAACAATTGGTAAGAAAATTAGTGGTTCAAAAGAACGTAACTTTTATCGTTCTTTTCCTTTCTTTAATAGATTACGTAAATGGGTACAATTAAGAAAATTAAAATATCCAAAAGAATTATATGCTACAACTCCAAATAATAATAATCAACAACAAGTTCAACAAGTACAACAAGTACAACAACAGGTGCAACAAGTACAACCTCAAACACCAAATAATAATCAACAACAACAACAACAACAA…
4	MKKA	chr4_520.2_003	531357	531891	535	CCATCACCTCCTTCATCCTCTCCAAAAAATTCACCACCATTTTTAGGCAATAACAGTAATACTTCAATAAATATTTTAGATTTCTATTCATTAAATGGAAGTAATAATAATAGTGGTGGTACAGGTAGTAATAATAATGGTATTGGATCATCATCAAGAGAAATTACACCACCACTTCGTACACCACCAGGTTCACCTAGATTCGCTTTGAATAATAGTAATAGTAATAGTAATAGTAGTGTAAACAACATACCAACTAATAATAACAACAATAATCATCATCATATTATTCATCAATTAAATTTAAATTCACCATCACCACCACCACCCCTTCGTACTCCTCCACCATCACCACCTTCTTCATCACCACCTTCTTCATCACCACAATCATCATTTATT…
4	BC4V2_0_00218	1kb_2.2_023	554108	554558	451	GGTGAAGAAGAAGGTGAAGAGGGTGAAGAAAAAGAAGAAAATGATAATTCATCAATTATTAAATTTCCAAAATTAGTTAATTCATTTAAATTTTCAGATGAAGTATTGGAATTATTTTGTTTAATTGCAGATCAAGAATCATTACAAAGATTAATTGAATTTAATTTTTATCAAAAGGAATTTCAATATGATTTATATTGTGCATCGATATCTTGTGGTAGATATTCAATGGTTTCATTCATGTTAAATAATTTCAATGTTAAATTATTTTCATTGAATTGTTTATCATTGGACTCCGATTATAGTAGTTATAAAGAGATTGATTACTTATTAAGTAATCATTTCCAAAGATTTAAAGATTTAAAAAAGTTACAAAAAGTTGATGAAATCTCATTCAAA…
4	SCDA	1kb_2.2_034	574492	574941	450	TCTTCTCCAACCTCAACACAAGGTTCAATGACACCAAACCCAAATGTTATTATACCAACACAACCACCAACACAACCAATAACTCAATCAAATTCAACATCTACTCCTTCTTCTTCTTCTTCATCTTCAAATAAAACATTTGAATCAATATTAGAATCATGGAAATTATTTAATATTGATAAAAAAAAGAATGAATTTGGTGATAATGTAACACAAATTGGTGCATTAAAAGAAGATTGTCTAAAGAGTAGAAAAGTATTAGCAAAACAAACACAAGATTTTAAAAAGTTTACAGATGATGAAAAGATTAAACAATTTGGATCACTTTTAAAACTTTATCAAGATGAAGTTGATAAACTCACCAAACGTAGTAAATTCACCGAGACAGTATTCCTTGGT…
4	GENEDDB0235365	1kb_2.2_037	593904	593404	501	TCATCAACCTCTGCATCACCAATAATGGGTAGATCTAATGATAATATTAATTCAAGTATTGGTAATAATAATAATAATAGTAGCAAGATAAATGTTGGAGGAGGCGGTGGCGGTGGTGGTGGTTCAATTAGTACACCTCAAATTGGATCATTTACACAAAATTATGAATTATTTTCAATGAATAAAGTATTCTCAATTAATAGTGCTCAACAACAAATTGATAATCATTCACAACAATCATCACAAGATAGAAAGAATGATACAAGTAATCAATTTATTAATAGTAGCAGCAATAATATCAATAACAGTAATGGATTAAAAAAATCTACATCTTCATCATCGAAATCATTATCAGATCATTTTGTATCAAGTCGTGACGAACATCATTTTAATAAGTAT…
4	GENEDDB0229872	test200_GC_004	609112	608644	469	GGTGGAGGGGTAAAAGTGTTGCTTTGAAAAAGATAACATTGATAAAGTTTAGAGATTTAACAGAGACTGAGATTTTCGATAAGGAGGTATCGATAATGAGCAAACTATGCCATCCTACATGTGTGATGTTTATAGGAGCATGTTCACTCGATGGCCCATCAAATGACAGGTCGATCATTATGGAGTATATGGAAGGCGGCAGTTTAAGAAGACTCTTGGACGAGAAGTCAAGCTACCATTTACCACCATCACTTCAATTATCCATTGCAAGAGATATAGCAGAGGGTATGAATTATTTACATACAAATTTTAAAGAGGGTCCGATAGTTCACAGAGATTTAACAAGTAGTAATATCCTTCTAAATAGTAGTTACACCGTTGCCAAAATCAATGATTTCG…
4	GENEDDB0238064	chr4_807.2_009	811304	810801	504	CATTAGATGGTGGTGGTGTAAGAGGTATTTTACATTGTGATGCATTGGAACAAATTCAAAAACAACTATTTGACATTCCAATCATTTCTTTATTCGATTTAATCGTTGGTACATCAGCAGGAGGATTGGTTGCATTGGCATTGGCATCAACTCCAAAGACTCCTGTACAATTAAGTACAGCAATGGAAAGTTTATCAAAAAGTGCATTTGTAAAACATCCATTCAATTTCATAACTTACCCATTAATAAAACCAAAATATAGAAGAGATAAACTAAGAGAATCATTCAAAACTATATTCCCATCTGATGAAAAATTAAAAAATTCATTCTCAAAAATTAGAGTTGCAGTTACATCAGTAACTCAAGAATCTGGTAATTTAGAGGAATGTTTATTTTTAA…
4	EIF3S9	1kb_3.2_024	848413	848983	571	TCCGATAATCCAAACTCACCAAAATCCATCGTAGTATGGGATGTACGTAGTGGCAAGAAGTTGAGATCATTCTTGGCCCCACCAAAGGAGCAATTCACATGGCCAGCCTTCCAATGGTCCGCCAAGGATAAATACATTGCACGTATCGAACAGTTGGAGAAGGGTATCAACATCTATGAAACTCCATCAATGAATCTTTTAGATGATAAAATTTTCGAAGTCAAAGGTATCAAAGATTTCAGTTGGTCACCAACCGATTTATCATTGGCCTACTTTGTACCAGCAAATGATCCATTACCAGCAAAGATCTGTCTCGTTGAGATGCCATCCAAGAAACTCCTCGCCGAAAAGAGTATTTGGGGTGCCACCGACGCCCGTTTCCATTGGCAAAATGAAGGT…
4	CUTA	1kb_3_031	909279	909772	494	GCATACAAAGAGTGTCGGATGGTTCGATCAAGATTCAGTGGATTTCCAAACTAAATTATTGTATCGTACAGGTTTGGGTAATGAGACTTACTTCCCAGCAGGTATCACCAAAAAGTCACCAGACGTATCGATGGAGAGTGCACGTGAGGAGGCTCAATTGGTGTTGTCAGGCTGTTTGGATTCATTGTTTGCAAAGACTGGTTTGAAACCACAAGAGATCGATATCCTCATTGTCAATTGCTCCCTTTTCAATCCAACACCATCACTCGCTGCAATGATGATGAATAGATATAAGATGCGTTCAGATGTTTTAAGTTATAATCTATCTGGTATGGGTTGTTCTGCTGGTGCAATCTCTATTGATTTGGCTAAACAGTTATTACAAGTCCACAAGAATGC…
4	BC4V2_0_00411	test200_2_006	1042404	1041946	459	AGTCATGGTGGTGGTGAAGCAGGTGGTGCTTATCCAACTGAACCTGAAGCAGGTACACAAATGATTACAAGAAGAGTAGAATTTGGTGACGCAGTCTATTCATACAAACACGGAAATTTTATTGTTGATCCAATTCAAATTAGAGAATTAGCAGAAGAACAACAACAACAACAACATCATGTTCATGGTCCAGGTTGTTCACATGGCCATCATCACGATAGTCACGCAAACGATGGTCACCATGATGAACACCATGATGAACACCACGATCATGTTAATCCAGATGATGTTGAAGATGAATTCCCAAGAGGTTACTTTTTAAATACACCAGTATGTATAATATTTTATAATTAGTATTAATGATGACAATATTAACATTTCAATTTCACTCACTCAACA…
4	GRLN	1kb_4.2_006	1198825	1198368	458	TGCTCCAAAAAGAGTCAACCTTTTCCTTTATGACTTTACTGATGATGATGAAGAAAGTAAACAATCATCCTCCTCCTCAAAAGGTGATACCATTGAATGTATGGATGTTTTTACTTTTATTGAATCAGTTCAACCAAATTCTGAAGCTGCAAATGAAATGACTTATAATGATGATCCAACTTATACAGAACCAAGTGAACAACCAACTTATACAGAATCAAGTGAACAACCAAATCCAACTCCTCGTACTTTAACTGCAACTCCTCGTACAAATGATTTAACAACTCCTCGTACAAATGATTTAACAACTCCTCGTACAAATGATTTAATAACTCCACGTACAAATGATTTAAGTACTCCACGTACAAATGATTTAAATACTCCACGTACTGATGGAAT…
4	CTSB	1kb_4_021	1297807	1298305	499	ACGGTTGTGAAGGTGGTGATGCCTTCTCTGCATGGAATTGGTTAAGAAAGCAAGGTGCTGTATCAGAAGAATGTCTTCCATATACAATTCCAACTTGTCCACCAGCTCAACAACCATGTTTAAATTTTGTCAACACTCCATCATGTACTAAAGAGTGTCAATCAAATTCCTCTTTAATTTATTCTCAAGACAAACATAAAATGGCTAAAATTTATTCTTTCGACTCTGATGAAGCAATCATGCAAGAAATTGTTACTAATGGTCCAGTCGAAGCTTGTTTCACTGTCTTTGAAGATTTCCTTGCTTACAAATCTGGTGTTTACGTCCACACAACTGGTAAAGATTTAGGTGGTCACTGTGTTAAACTCGTTGGTTTCGGTACCTTAAATGGTGTTGATT…
4	SEC1	ch4_1.31.4_022	1337212	1337669	458	CAAGATTTAGCAACAGGTGAGGATGCCAATGGTAATTCTCCAAAGAATGTCACAGGTCGTCTTTCAAATTATTTATCAGATTTCTCTGCAGAGAAGTATAATAAAATTCGTTTATTGATGATGTATATCATTAGTCAAGATGGTATCAAGGAGGAAGATCGTCGTAGATTAATGGAAATGGCTGGTATCTCTCAAAGTGAACAAAATGCTTTCACAAATTTACGTTATCTTGGTGTGACACTAATGAAAGGTGCCAAAGGTAAGAAACCAATTTCACCTCCAAAGAATAGAAAATCAGAGTCTGGTAATGTACCTTATGAGGTATCTCGTTACGTTCCTGTAGTAAAGGATATCGCTGAGAATATTATCAATGAAACTTTACCAAGCACAGATTTCCCA…
4	BC4V2_0_00528	test200_GC_008	1374302	1374757	456	TGCTGCAGTTTCAGGTGACGTAAAGTAAGTTATAATAATACCTTATTTTATTAAAAACAATTAAAATTTTAAATTTATTAATTCATTTTTTTAATTTAGTCCAATTGATATTAATAAAATTTATGAATATGCAATTTATCAATTGGATGCAAGAGCAAATGAAACATCAGTTAATACATATACAATTCAATTTTTTAAAGATCAAGAGAATACTGGTTTTCAATTATTAACATTTAATCAAAATGATATGCAAAGCAATAATTCATTCTATGCAGTTAAAATGGACCCACTTAAGATGAATACAAAATTAATGGAGAATATTGAATTTAATAAAGAAGGATTTGTATTTGGTACATTGGAATTAACATTTGATGCAAGAAGTGGTGGTGGTGATGTTTA…
4	PIGA	ch4_1.31.4_041	1383835	1384308	474	ACTCAATTTACACCCGATCCTTCAAAAAGAGATCCAAATAAATGTAAGTTTGAGATCGATCAATAAATAATAAAAAATAAAAAATAAAAATAATGATAAAACTAAGATATTAATATTTTATTTGTTATTTTTTATTTTAAATAAAAGTAACAATTGTAATTATGAGTAGATTAGTTTATAGAAAAGGTATTGATTTAATTATTGATATTATACCAAATATTTGTAAGAAATTTCCAAATGCATATTTTGTAATTGGTGGTGATGGTCCAAAACGTGTATCATTAGAAGAGATGAGAGAGAAACATCAACTTCATGATAGAGTTGAATTATTGGGAAGTGTTAAACATTCAAACGTTAGAAATGTGTTGGTTAGAGGTGACATTTTTTTAAATTCATCAT…
4	GENEDDB0233340	1kb_5_003	1610741	1610163	579	CGCTCGTGAAAAGAGTACCGAAAGCAAACCAAAGAGAACTTCAACCAGAAAGACTAGAACACCAAAACCAACCAGCACCACCACTGGCGAAAATGCTACTACTGAATCCACTGAAGCATCACCAACTTTAAATGGTAATACCACCACCAAACGTAGAAATGCCAGACGTAACACCAAAGACGTCAAAGCTGCCACTACCACCACCAACACCGATGCCACCACCAACACTGCTGCTGCCTCAACCGCCGCTGCTCCAGCTACCAAAACCTCTAAACCAAAGAGAGAAAGAAGACCAGCTGCCAACACTGCTGACAGACAACAAAGTACCACTACCCTCTTTGTCAGAAACATTCCATACTCTTTTGATGATGTTAAATTATTAGAAACCTTCAAAGATTG…
4	BC4V2_0_00625	1kb_5.2_010	1631401	1631972	572	TCAACTCCAATGTGTAGAGAGGTCGGTTCATTCATTCAAGATACAACCAAATTGTTTTACAAGTTACGTCAAACTTCTGATCCAAAGGAAATGTCAGCTATTAAAGAATTAATTTGCGAAAAGATTCAAGATAGTTTGACCACAATGCCTTGGTTATTAGGTTTCTTCCCACAACTAAAACAATTTGCAAATCAATCATGTCCAGTTTTCAATGTTCCTCCAAATACACCACCACCATCACCTTTAATGACTTCTCCACTATTGGAAATGTATCAAAACCCAACATCAACTTTTAAACCATCATCATCAGTATCATCATCCTTATCATCTTCAACCTCTTCTACCACCACCACAACAAAAACATCATCAACAGTTAACCAAGCTAGCGTATATCAAGTT…
4	BC4V2_0_00626	1kb_5.2_012	1636824	1637332	509	GAGGGTTTGGTGAGATTAAAGGAGATCCTACGTTTAAAACCACTCTATAACAATTATTTAACCGTGATAAGTTTTGTTTTATCTTCATTTGCAATCGCATTCTTTTTTAAAGCGGGCTGGGTTGAAGTTGGTGCATGTTCATTCGTTGGTTTATACGTTGGTTTATTGAGTGCCGTTTCTTCAAAGTACGCAACAGTCGGTAGAGTTTTAGAGGCTCTTTCCGCTTGTGGTGGTGCTGTATTGGCTTCGCTATTCAATGCTTTCATTTATCCAGTTCATATTTTCATGGTGACACTTGGCGGAATCATTGCTTTGGCACCCGGTTTAAGTTTAACTTTGGCTGTGGCTGAGATATCAACTCGTAATTTAATCTCTGGTAATGCACGTTTGGTTGGTGTT…
4	GENEDDB0220640	1kb_5_011	1647993	1647468	526	GGCTAGAGCTCATCGTATTGGTCAAAAAAATCATGTAAATATTTATCGTTTAGTTTCAAAAAGTTCGGTCGAGGAGGATATCTTGGAGAGAGCAAAACAAAAGATGGTACTCGATCATTTGGTCATTCAAACCATGGAGAAATCACAAACTGCAAAATCAAATACTCCAAATAATTCAAATGTATTCAATAAGGAGGAGTTGGAAGCAATCTTAAAATTTGGTGCCGAGGAGTTATTCAAAGAGACTGGTGAAGAAGCAAATCCAATCGAAGAGATGGATATCGATGAAATTCTATCAAGAGCTGAAACTCGTGAGGCATCGGATTCAACTACAGCTGGTGAAGAACTTTTAAATTCATTTAGAGTTGCAAACTTTTCCACCACTTCAAAGGAGGAACA…
4	BC4V2_0_00635	1kb_5.2_018	1669488	1670010	523	CGCGTCGTTTTCAGATTTTTGGGGACATGCTTATTTCTTACATTATCATCTTGGACACGCACCAGCACATAAAATTTTAAAGATACTTAAAGAACTTAAACTTGGATTTCCAAAAATGAATAATGATATTTCAAATTATTTAATGATCATTTGTCCCATGTGCGTTCATTCTAACCGTAAAAATTTCAGTTCAAAAAACTTCGACCAAAATGAATATTACAAAATATGTGAATGTATTGGTATGGATCCAGCACTCCTTATACAACCACAAATAATAAATCCACTTAACAATGTAAGAGGCAATGAAGAATCAATGACATTTTCTTTTCTCACAGATCCAACTCCAACTGCGTACCTCGGCGAACCCACCCAAATAATAAATGTACCACCAACATATGA…
4	BC4V2_0_00636	1kb_5_015	1672491	1673005	515	CATTGGCCCTCAAGATTACCAATTAGTAAAATAACCGAGAGATTCAACCAATGGATATCGGACACTTATCCATCAAGTAACGAAGTTAACGGTGAATTGGTTGCATCTGAAAAATCTCCTCAACGTTTGGTTTGTGAAAATATTATCACAAGTAATAATTTGATAACTTATATTTATCAAGCTGGTGGTTTTAAATATCTTTATACCACATCAGGAAATAGATCGTCTATCAGTCTCTCAAGTAATGAGTATCAGTTTGTTTATGAATTTTTAAACAAGAACATTTCTTTATTCACACCCAAACAAATTGATACACTTTGTGAAAGATATCTATCCCTTGGTATATCTGAACCAAATGAATTAATATCACATTTAACCTTAACTAAACAAAAACGAGTG…
4	PROS	1kb_5.2_025	1680478	1681077	600	GGCATTGACCACAGAAAAGGATCATATTGAAGGTTTTGCACCAGAGGTTGCATGGGTAACAAAGAGTGGTGATTCACAATTGGCCGATCCAGTTGCAATTCGTCCAACTTCCGAAACCATTATGTATCCAGCATATGCCAATTGGATTCGTTCTCATAGAGATTTACCATTGAAATTGAATCAATGGGTAAATGTTGTACGTTGGGAATTCAAACGTCCAGTACCATTCCTTCGTAGCAGAGAATTCCTCTGGCAAGAGGGTCACACTGCCTTTGCAAACAAGGAAGAGGCCGATGAAGAGGTATTCACAATTCTCGATTTATACAGACGTGTCTATGAGGAATTATTATGTGTACCAGTTGTAAAGGGTGTAAAATCTGAAAAAGAGAAATTCGCCGG…
4	KYNU	1kb_5_019	1686197	1685615	583	CGATTGTAGGCTGGGATTTAGCACATGCTGCAGGTAATGTCGAATTAAGTTTACACGATTGGAATGTAGATTTCGCATGTTGGTGCACCTATAAATATTTAAACTCTGGTCCAGGCTGTATCGCTGGTATTTTCGTTCACTCAAAGCATACTGAATCATTCAACCTTTCAACTGATTCACGTTTATTAGGTTGGTTTGGTAATAAACTCTCAAACCGTTTCCAAAAAGAGAAAGAATTTGTTGCTGAAGATGGTGCTTTAGGCTTCCGTATGTCAAATCCATCCGTTGCCGATTGCACTGCACTTCGTGCATCCTTAAGCGTTTTTGAAAAAGCTGGTGGTATCAAAAAATTGGCTGAAAAATCTACTATCATCACTGGTTATTTGGAATATCTTTTAA…
4	EIF2A	test200_GC_010	1800676	1800090	587	TCGAGTTTGCACCAGCTACCAATGGTGGTCCATACAAAATCGCAACCTTTGTACCAGAGAAAGGTAGCACCCCAGGTTCAGCACGTATCTACTCATATCCAACTGTCAACGAATATTGCTCTCATTTGAAGTTTTTCAAGGCTTCAGAAGCAAAGGTATTGTGGAATAAAAAGGGTAACGCAATCCTTGTCCACACATTCACCGACACTGATAAATCGGGTAAATCATACTATGGTGAAACCGGTCTTTGGTTCCTCTCACAAGATGGTAGTAGTTTCAATCTCAACATCAAAGGACCAATTCACGACGTTCAATGGAGCCCAACTTTGGATCAATTCATGGTTTGCTATGGTAATATGCCATCACAAACTACACTTTTCAATTTAAAGGGTGAACCAT…
4	BC4V2_0_00779	ch4_2000kb_014	2022705	2023243	539	CCTGTGGTACTTTGATTGATGCAAATACCCAATTTTTAGCAGCAGTTCCACCAGGATTTTGGACAACAACAAATCCAAATTTAGATCCAGTTTGTGGTAAACAAGTAAAATTAACATATAATGGTAATTCAATTACACTTCCAGTACGTGATAAATGCCCAGGTTGTCCAAATAATAATATTGATATTAGTGCTCCTGCATTTATTCAATTAATTGGTAGTCTTGGACCTGGTAGAGTTAGTGTAACTTGGGAATTTGTAGGTAGTAGTTCAAGTGGTGGTAGCACAACCGGAACAGTTTCAACAACAAATGGTAATAGTGGTACTTGTCCAAGAAAAGCATCAGTTAGTGTAGGTCAAGGCTGTTATGATGTATGGGTATCAAAATGTAACAATGCTT…
4	BC4V2_0_00782	1kb_6_005	2029383	2029965	583	GGTGAATGGTTACGTCAAGGAATTCTATCAGAGACAGCAGGTTACAATATGAAATGGCGTTACTCTGAAAAGAATATTGAATATATTAATCCAACCTATCCAAAATGGTTGGTTGTACCACATAATATTTCCGATGAAGAAGTTGGTATTTGTATGAATTTCCGTTCAAAAGGTCGTATTCCAGCATTATCTTGGATAAGTAGAGATGGTGTACCTTTGGCACGTTCATCACAACCAATGGTTGGTATCACTAGACAAAAGAGTGTTGTTGATGAAAAGTTGGTGGATTCAATTCGTATGGCTTGTCCAAGTGGTAAATCATTATTCCTATTGGATGCTCGTCCAAAAGCAAATGCAATTGCAAACGTTGCAAAAGGTATGGGCTATGAATTGAATTAC…
4	KSNH	1kb_6.2_041	2105363	2104883	481	CCACCAAGTTCACCAACACGTCCACACAGAAAAACTACATCACTTCAATCATCACCACTTTCATTATCATTAGAAAGTGGTTTAGCAACTGCATTAGCAAATAACGGTAATAATAATAATAATAGTAATAATAATGATGTTTTTACAAGACTAGCATCACAACCAAGACCAGATTCAAGATTAAAGAAATATAGAGATAAATTGAATACAGATGATTATTTAATGGCAATAAAGAGAAATATGAATAGAGAAGATGAGAATTTTATGCGTTGTAATTGGACATTCAATGGTCATGATGGTGGTTTATTGACATTGGTATTGGATGAACAAAATCCATCAACATTGTATAGTGGTGGATCTGATAAAAACATTAAACTATGGGATTTACATACTGGTGAT…
4	BC4V2_0_00813	1kb_6.2_045	2118805	2118338	468	TGGAAAACCAGAGTCCAGAGCTGGTCAAATTTCAAATGCACCAACATTCTCATTACTTAAAGAATGGATCCAATCAATTGCAGCTATTCAAAAAGAAAGTGGTGACTTAGTAAATAGCATTGTAGAATCATCAAATAAATTAATTAAATACTACATTGATCATCCAAATCTCAAACTATGTAGAACTGATGATAAAAAAAGCATTGTAATTTCTCCACCCCTTCAAAATGAAACTTTATCATATTATCCAAACATTAGATTTAATATGGTAGGAATTATTGATGAAGTAAATAACACTCAACCTTCAATAGTTAAAGAAGATAATACCCACTACCATATCTATGTGGATTGTACAGGATACGACTTGAATGATTTGGCAATGACAATTGAAGAAACTAA…
4	BC4V2_0_00823	1kb_6_031	2146408	2145872	537	TGGGGGTAATATGCCACTTCCAAATATATCAACAACTAGATCAGGATTATTAATGAATATTATAAATTGGAGTGCACTTGATGATGTTAATCAAATTGCAAAATCAGTTAGACGTTATGCATCATTATTAAGAGGTTGTGATAAAATTAAAAAAGGTGATTTAGTTATAGTTAGATTCAACCAATTTAATCAACAAAATATACATAAAAAACAATTTATAGGTGGATTTAAATCAACACACAGTCATAGTGTCTCTGAACATATTCACCAACATGGTAGTGTTAGTTGTAATAATCTCTCAAATTTATTATTATCTCCATCACATTCCAGAATTTCAACACATTCAAATTCATCATCAACTTCAACAAATTCAAATAATACAGTCAATAATAATCATAA…
4	GLYS	1kb_6_043	2182443	2182926	484	TACCTTCGTCCAGAGACAGCACAAGGTATTTTCACCAATTTCGGTAAACTCTATGAGTATAATGGTAAAAAGTTACCATTTGCCGCCGCACAAATTGGTAATGCCTTTAGAAATGAAATTGCACCACGTGCTGGTTTACTTCGTGTAAGAGAGTTTACAATGGCCGAGATTGAGCATTTCGTCAATCCAAACAATAAAACTCACCCAAAATTCAATGAGATCAAAGATGTTGAAGCTAATCTCCTTTCATCAGATTCTCAAGATAAAACTAGTGAAATCCAAGTTTGCACCTTTGGTGAAGCCGTCGAAAAGAAACTCATTGACAATGAGACACTCGCTTACTTTATGGCTCGTACTCAACAATTCCTTCACACCGTTGGTATCAAACCAGCTGGTCTT…
4	GENEDDB0233096	1kb_6.2_078	2216469	2216977	509	TATGGGTTCAGGTTCAGAGGTTAGTAAAGAAGCTGCCGATATTGTAATTCTCGATGATAATTTCGCCTCAATCACTCAAGCCGTTCTCTATGGTAGAACCATTTACAAATCCATTCAAAAGTTTATCGTTTTCCAATCTACAATCAATGTCGCCTCAACTCTTATCGTATTCTTGGGACCATTTATGGGCTTTGATTTCCCGTTAACTTTAATTCAATTGTTATGGGTTAACTTGGTAATGGATACTTTGGCTGCTCTCGCATTTGGTGGTGAACCAGCACTCACTCGTTACATGCAAGAGAAACCAATCAAAAGAGATCAATCCATTATCACCAGTAGAATGTGGGGTTCAATTTTAGGTGGAGGTCCTTTCATCTCTGCAATGTCTATTCTTTTCCT…
4	D7	1kb_6.2_091	2277341	2276782	560	TTCAAAGACCACCAATGAGGCAATTATCTTTTCATCAAAGGTATCAACTACTGACCGTCAAGAAAGTATCATTGGTCAAGTTGCTATAACTGCTAAAGATTCTTTGGGTGCAACTATTACCGGATTGGGTGGAGTAAGTTCAACTGCAAAAGTTGGTGGCCAAATTACAAATGGTAGAGCTCAAGGTCAAGTTATCACTGGTGGTGATAATACTGGTACAGTTGGAAGAGGTGCAGTTACAACCGCATCTTCTGTAGCTAATACAGTTGGTGAATTCCTTGGTGGATCTAGAACTGGTGGTTCCTCATCTGCTGGTACAGTCGGTAACGTAATCTCTGATTCTTATACATCAATTGGTAAAATTGCATCTGGTAATGGTAATTCCCTTAGTGAGACCAT…
4	GCSA	1kb_6_065	2292341	2292816	476	GAGGGTACACCAGGATCACCATATATTGGGTTGGGTAAACAATTATTAAGCATTCAAAGTAATTTAAAGAGTAGAAGAGAAAATGTTGAAAAGTATTTAAAGCCAAACGAATCTATATTGACCATTACTTCATACCCAAGAATGGGATGTAAAAATTTCACAGATCCACAAGGTGAAGTTAAAGGACCAATAGCAGAATCTAAATTCTTACCAGACACAGTGATTAATCCACATTTTAGATTTAGTACATTAACAGCCAACATTAGAAAACGTAGAGGTGGCACAGTTTCAATCAATATTCCAATGTATAGAGATAAGAACACTCCAGAATATTTAGACCAAATTTGCACCTATGAAAAAGTTCCACCAATCTTGGACGACAGTGACAATAGTCAAACT…
4	BC4V2_0_00878	1kb_6.2_101	2305284	2305746	463	TCCACTAAAACCCAGATTCCAGCTGGTTCAATTCCAAAAAAAGTTACCTCTATTGTTTTCTCTGGTTATAATCAACCACTAGAGGAAGGTTCAATTCCTGATACTGTATTAAATCTTCATTTAGGTCAAGACTATCACCAAGAATTAAAAGAAAATGTATTACCATCCTCAATTACATCTTTACATTTAGGTGGAAAATTCAATAAACCTTTAAAACCCGGTATGATTCCATTTGGTGTTTTAGATTTACATATTGGTGACTCTTTTAATCAATCACTTTCCTCCAATAGTCTTCCATCTAGTATTTTATCTTTACATTTGGGTGGTCATTTCAATCAAAAATTGAAACAAGGTGATATTCCATCAAGTGTTTCAAAATTAATTCTTTCAAATGATTTC…
4	BC4V2_0_00897	1kb_6.2_124	2352523	2353019	497	ACTATCACACCACCATCACCATCATCAAATAAATTTGCAAAAGGAAATGATTTCATTGAATTGGTTATGGGTTTATCAGTGATTTTCAACCAATATCATAAATCGAAATTATCATTACAATGTTATATATTTGATTCATTCCAAAAATCATTATTCTTTAAACAATGTTTTAAATTATTAAAAGATATTAATAATAATAATAATAACATTAATAATAATGAAATTGAATTACATAAAGAATCAATTCTTTTAGTATTAAGAACTTTATTACATAGTAATGAATGGATTAATTTAAATATTGGTCATTTTCCACAATGTAATGTACCTTTAAATTGGACATTATCAGATAGACAAGATGAATATTCTTTCTTGGTTATTAAAGATTTAATTAAAACTTCA…
4	GENEDDB0230138	1kb_6.2_129	2364748	2364197	552	TGCATCCGTTGTTGTTATGGCATTCGATGAAAATGGTCAAGCTACAAGCAAAGAAGAGAAAGTTAGAATTTGTTATCGTTCATACAAGATCCTAACAGAGCAAGTTGGTTTCTATCCACAAGATATCATTTTCGATCCAAATATCTTAACAATTGCAACAGGTTTAGAAGAACATAATAACTATGGTGTAGAATTCATTGAGGCCACTAGAGAGATCAAAGCATTGATGCCATTAACTCGTGTAAGTGGTGGTGTTTCTAATCTTTCCTTCTCATTCCGTGGTAACGAACCATTGCGTGAAGCTATGCACAGTGCTTTCCTTTACTATGCAATTGCCGCCGGTATGGATATGGGTATCGTTAATGCTGGTGCATTACCAATCTATGATGATATTCCAAA…
4	GENEDDB0252814	1kb_6.2_131	2370381	2370853	473	TCATCAGGTGAACAACAACCAACCGAATCATCAAATGCTGAACAACCAACTGATTCACAACAACCACCAGCAGAATCATCATCAGCCCCAGAAGCAACTGAATCTCCAGAACAATCAGGTGAAGAACAACCAACTGAATCACAACAAGAAACATCTGCTTCACCAACTGAAGAAAATCAAACATCTTCAACAGAAGAACAACAACAACCAGCCGATTCAACCGCCTCTGTAGAACAACCAGCCGAAACATCATCATCACAACAAACCTCAGAAGCACCAGCTCAATCAAATGAGCAACCAACTGAATCATCTGCCTCTTCTAATCCAACTGAATCATCATCTGCTACTCCAACTGAATCATCCACAGCTCCAACTGAATCATCTGCCACACCAGCTGAA…
4	GENEDDB0231540	1kb_6_090	2379632	2379126	507	GCTCATCATCAGCAGCAACCTATTATTACCAATATTGGGTACCAAAGACATGGAAATCAAAAAAAGAATCTAAACATCAAGAATATACAGACTCTTCAAATAACTTATCATTAGTTGTTGAAGTTCAAAATAAAACCAATACTCCTCAAGTTAAAGAAACTAAAAAATCAACTACCATCACTAATAATAAACATCATTTCCACTACGATGTAACCATTGAAGATATTCATCTCTCATTGGTCTTTACATGTTTAGAGAATGAATCAAACTCTTGGGAACCACTATTCGAACGTTTTATAGCCGATTTAAAGATTGGCACATCATTTTTAGAATCACCAGTTTACAATCGTTTCTATAATTTCATCTTCAAATTCTACGTTCACATTCCAAAATCATTCG…
4	BC4V2_0_00908	1kb_6.2_138	2388958	2389532	575	GTGTGGCAAAAGAAGAAAGGATACCTTCAACCGTTTCATCTCTTCATGTGTCCAATGGGTCGATTCAATTATTCCATTCAATAAACTTCGTTCAGCTCAAGGCACATCCCCACATTTAGAATTATACTCATACTTGAGAAAAGTTAATATCGGTGCATATCCATGTGTCACTCTTACTGAAGTAATGTTAGATCATGAAATTGAATATTACATTTGGTCAGACCCAAAATGGATCAAAATGAACGAAGACATCGCCATCATCACCACCTTAATCAATGATTTAGTATCCTATGAAAAAGAAGTCAATGATCAAGCAGGTGACTTGAATCCATTATACTTCCTCCAAAATCAAAAGAATATTCCATTACCAGATTCTTACAAACAAGTGGTTGATCTCAT…
4	COPB	1kb_6_092	2395822	2396378	557	CATCAGCACCAACAGCAGTACGTGGAGCAGCAAGTGCATATATTGATTTATTATGTAATGAAAGTGATAACAATGTAAAGATGATTGTATTGGATAAACTTATTGAAATCAAAAAGAATCATAGTAAGATTATGGAGGAGTTGGTTATGGATATTTTAAGAGCATTATCAAGTCCAAACATTGATATCTGTAAAAAGGTATTGAATATTGTTTTAGATTCAGTCACACCAAAGAATATCGATGAGATCATTTTGTTTTTAAAGAAAGAGATCAACAAAACTCAATCCAAAGAATTTGATAAAGGTTTAGAGTATCGTCATATTTTAATTCGTACCATTCATGTCTCCTCGTTGAAATATCCAGAGGTACTTGGTAATGTTGTACCATTGTTAATGGAGT…
4	BC4V2_0_00915	1kb_6_096	2410459	2409993	467	TGTGGTGCTGCTCCATTAGGTTCAGAGATTGAAGATTTAATTAAAGAAAGATTCAAAGGCAGACTTGTAATTAAACAAGGTTATGGTGCTACCGAACTTAGTCCATGTTGTTTTGTAACCCCAAATGGATTAGTTAAATCGGGTTCCTCTGGTACCCTCTTACCCAATCTATTAGCTAAAATCATCTCTTCAGAGACTGGTGAGAATTTAGGTATGGGTGAAAAGGGTGAAATCTGTATTAAAGGTCCAAATGTTATGTTGGGTTATTATAACAATGAAAAGGCAACCAATGAAGTCATAGATAAAGATGGATTCTTAAAAACTGGTGATATTGGTTATGTTGATGAAGATGGTTATTTCTTTATCATCGATAGATCAAAGGAATTGATCAAATGTAAA…
4	ABCC8	test200_GC_014	2583342	2582782	561	GCATCAGTTTTCGCAGGGTTAGGTATTATGTTGGTAATGATTCCAATCAATTTAGCAATTAGTAATCTAGCAAAAAAGAGACAAACCATATCAATGAAATTAAAAGATCGTCGTACTAAAGCAGTCAATGAAGTATTGAATGGAATTAAAGTGATCAAACTTTACTCTTGGGAACAAAGTTTCATGGATCATGTAAATGAAATTAGAAATAAAGAATTGGACGTAATGAAAGCTATTAAATATATTCAAGGTTTTTCATTATTGCTTTGGTCAATGAGTCCAGTGTTTGTCAGTGTTTCCACTTTTACAGTTTACATTTTAACAGGTCAAGTTTTATCAGCAACTCAAGCTTTCCCTGCATTATCATTGTTCAATGTTATGCAATTCCCAATCAATATG…
4	BC4V2_0_01073	1kb_7_005	2816999	2817515	517	AAGTCACCAACAGGAACAGCAGAGGGAGAGGGTGATCAACCAATTCATATCAATGATAATTTAAAATTTAGAGATCATTCAGTTCAATCAAAAGAATGGGCAGATCAAATGATTAAAGAATTTGGTGAATTTAAAATTAATTCAATTCAAACCAATCCAAATTGTCAGTTTGGTTCACCAGATACAAAAGAAGATAGATGGATTTGTTCAACATTGGAATTGATTTATAGAGAGAATGCATCAATAGTCGCTAGAGCACAAGAGATACTTGATCGTGGTACTAGATATGAACAACTCTACGTTTACACGGCCCATGAGAATCCAATAGTTGAGAATCCAATGGTTGACACTTGGATCTCTCATAAAAGATTTGCATTCATTGATCTAACAGCTGGACCA…
4	BC4V2_0_01078	1kb_7.2_013	2824806	2824330	477	ACCAGTGTTGGTGGTAATCCAAGTTTTCATACTGAATTTCATTTTATTAGATCAGAAAAAGTATTGGAATTTGTTTTTAATAATTGTTTAAAAAATAATAGTAAAGTATTGCCAATTACAGCATTTATTTATAATTGTAGATTGGATTTAGTTGAAAAGTATAAATCATTATTATTATCAGTACCAGCAGCACCACCATCGCCATTGCTTAAAAGAGATATAGTTTTCAAAGTACCACTTCCACCAATATTAAATACTTGCCAATTCAATTCAATGGGTTTAGTATTGAAAACATTTATAGATTTCCTTCAATCACCTCTATCAAAAGGTTGTGGTGATAGTAAAGGTGTTGTTTTCACAAATTCTCATATGATTGGCTATAAAGGCGTCAATTCAGTA…
4	BC4V2_0_01086	1kb_7.2_021	2839974	2840442	469	GAGGTGGTAGTGGTATAGGATATGGTATTTCATTAGGATTTGTAAAGAATGGTGCAAAAGTTTATATTTGTTCAAGAGATTTTGAAAAATGTAAGAAAACAGCAGAAGAATTAACAAAGATTGGACCAGGAAAATGTATAGCAATTAAAGCAGATTTATCGAAATTGAGTGATATTAAAAATTTATTTGAAGAATTCTCAAAATATGAACAGTCATTGGATTGTTTAGTTAATAATTCAGGTGCAAATTGGGGTGAAGAATTAGAGAAATATCCAGACCAAGCATGGGATAAAGTTATGAATTTAAATGTTAAAGCTGTTTTTAATACAAGTGTTGCAGCATTACCATTCCTAAGAAAGAATGCAACCTCACAAGATCCTTCAAGAATTATTAATATTG…
4	BC4V2_0_01090	1kb_7.2_025	2848338	2848903	566	CACTTACATCAACACCACACCACAACACAATAGTATTGAAAATAACATCGTAAAATTCGTTTTCAACACAAAATCTAAAAACTCTCTTTCACTACAAAGAAGACAAAACAACTATATCAATGGTGGCCTAAACTTATGGAACCTGAAGACAAGAGAACTAGCACAGAAAGCATGGTTATTCGAAAGATACCTCCACCAAAGAGTAAGTAACACTCCTAGTTCATATATAAAACTGTGGGAAGAGGAACTCAAAAACAACAACAACAACAAAACAACAACAAAACAAAATCAACTACAACTACACTGGCAATGCAAGCAAGCATGGACCCAATTAAAAACTCCACAAAATAAACAAACACACTACGAACACCTCCCAAAATTAAAAAAAATATACGAGGA…
4	KSND	1kb_7.2_029	2860820	2861328	509	GAACAACAAGAACAGTCCATCGTATCACTTGAATCTCAAACATCTGCCAAAATTAAATCATTGGAACTAGAGATATCACAAATTCAAGAAAATCATCGTTTAGAAGTATTGGAATTAAATCGTTGTAAAAATCAATTATCTGAAAAACAAACTCTAATGGAACAAGATAATATACAATTGAATGAACGTATCATTCAATTACTACATCAAAAAACTAAACATGAAAATGAAATACTCTCAATGGAATCAAATATTATAGATTTAGAGAATCAAACCAAAGAATTGAAATCAAAAATTGAAACTGCCCAACAAGATTTTGAAATTGAAAAGAACTATCATACCGGTTTAAATGAAACCAATACTACAACCATTAAAACAATGAATGAAGAATTAACTCGT…
4	BC4V2_0_01098	1kb_7_011	2866691	2867242	552	AAGAGACCAGCATGGAAACCATTTTTACATAAAGGTAAACAACAATTGGATTTTATAATCAGTGAAACTATTCAATGTATATTGTATGATAATCCAAGTATACCCGATGTTTCAAAGGTGTCAGGATCATTGATTTGTAAAGCCGATTTAGAGGGTATGCCAGAAGTATCATTTTATTTACAACCAACCATTGCAGCCACTGGCAGTGGTGTCGGTGGTATCATTGGTCAGAATGAACCAGTTATCACCAATCTAGCTATAGATTCAACCGTTCAAACCACATCCGATATCAATATAAATAATAAGATCTCATTTTTTAATCCACCATTGGACCATTTCAAATTGCTATCTTATGGCGTTCAGGGTATAAAAGCAGTACCGTTAAGAGGTTTCTATCAA…
4	RAD54B	1kb_7.2_036	2874408	2873813	596	TCAGGTGGTGGTAGTAGAGGTTCAGCAACTTCTCTTTCAACAATAACATTATTAAAGAAATTATGTAATTCACCATCATTATTATTATTAAATAACAAACAAGATGAAGGAGGAGAACAACAACAAACTGAAATTCAAAATATATTAAAGAAACATAATTATACATTAGAAAATTATCAAGAGATTCAAGAACAACAAGATAATGAATCTGGTAAATTATTATTTGTTGAATCATTGATTAAACAATTAAAACCAATGAATGAAAAATTGGTATTGGTTTCAAATTTCACAAAAACATTGGACGTCTTTGAGAGATTATGTAAACGATTATCAATTGATACACTTAGATTGGATGGTGATGTTAAAGCTGATTCAAGACAAGCATTGGTTGATAAATTT…
4	STT3	1kb_7.2_044	2901081	2901660	580	AGTCACCTCACCAATGAAGCCTTCAAGAAACTTCAACGTTTGACAGTGTTATTCGTTTTATCTTGTGCTGCTGCCGTACTTGTCGTTGGTACATTAACTGGTTACATCTCACCATTCAATGGTCGTTTCTATTCATTGTTGGATCCAACCTATGCTCGTGACCACATTCCAATCATTGCATCAGTATCAGAGCATCAACCAACCACTTGGGCATCATACTTTTTCGATCTCCATATCTTGGTATTCCTTTTCCCAGCCGGTTTATACTTTTGTTTCCAAAAATTAACCGATGCTAATATTTTCCTCATTCTCTACGGTGTCACCTCCATTTATTTCTCTGGTGTAATGGTACGTCTTATGTTGGTTTTAGCACCAGTTGCATGTATTTTAGCCGCCGTT…
4	GENEDDB0231234	1kb_7_030	2966059	2965552	508	CGCAACTGCACCAAATGATACCAAATTAAAATGTAATGCAGCTCGTTACCTCTTATTCAATGATCAAATCGGTGGTTACATGTTAATGAATCATCTAAATGATTTGGGTATCATAGAGATGTACAAATTGACATTGATTTACACCAAGGAGGAAATCCTTACCATCTTTAGAATCTTAAAGAATCCTGATAACTATCCAATCATGTACTATTGTTCATTGGGTAAAGATCGTACCGGTATGGTATCAGCATTGCTCTTATCGGCATTGGGTGTATCAAGAGAAGTCGTAATCGATGACTATTCAAAGTCTGAAGCAAATATCGCCCAATTCATCGACCAAATTAAGAAATACTTTACTCGTGTAGGTTTAGCAAAAGATGAATTTGTAAGATCCCATCG…
4	BC4V2_0_01144	ch4_3.000_019	2969603	2969142	462	GATAGTTGGATACGTCGTTGGACAACTACTAAAAACTTTTATCTTTGGAAAAAACAAATGTTTCAAAATTTACCATTACCACAATTAAACTATCCAGTTCATCCATCTGGTCCACCTTCTGATATGTTGGATAGATTTCAAGATAAATTAACAACTTCAATTAAAGATTTACAACCATTAACAAATCAATTCTCTCAATTATTTTCATTTACTTCAACATTTTTACGTAATCAAATTAATAATAATAATAATAATAGTAGCAATAATAATAATAATAATTTTGATAATATCGATGATAATGGTGAACAACAAAAACAACAAATTTATAATACACATATTTTAAAGAGTAGTTATAGTCAAGAATTTTATAGTAGTGGTGATGATATTAACTCAACTAAT…
4	SCRA	1kb_7.2_096	3056005	3056549	545	AGTCCACACACTTCATCACCACAAATTCAACATCAATCCAACAACACCGCCACTCCACAACATACCACCCAACACTTTGGTACCAATCAATACCAAGCACCACCACCACCACCATTATCTCAATCTTCACCATCTCAACAACATTCACCAATCAATTCCTATACTCCACCTCCACCACCATTAAATACAAGCACCCCTTCACCATCCTCTTCATTCCAAGGTAGACCACCTTCAACTGGTTTCAATACTCCACCACCACCAATGTCAAATAATAATAATATGCCACCACCACCACCAATGCAACAAAATGGTGGAGCTGCAAACAATCGTTTATCAGTCCATAACTCGGCTCCAATTGTTGCTGCTCCAGCTCCACCACCACCACCACCACCACCTTCA…
4	GENEDDB0232423	1kb_7_060	3095317	3094734	584	CCATTAGCAGGATCAGAAGCAATTTGTTCAAGTTGTCCAGGTCAAAATGCATGTAAATCACAAGCTGATAATCCTGATAAAAAGAGTATTGAAATTAGAATGAAAGTTATTAAAAATAAGATATTGGTAATGTCATCAAAGGGTGGTGTTGGTAAATCAACAGTTTCATCCTTGTTATCATATGGTTTTTCAAAGAGAAATAATAACACCACCAAAGTATCTGTATTAGATGTTGATATTTGCGGTCCGTCAATTCCAAAGCTAATGGGTGTTGATAAATTGCAAATTATAAATTCAGAGTATGGTTGGATTCCACCAAAGGTGCAACAAGCAAATCATGATATTAAAGTCATGTCTGTTGGTTTTTTATTGGGTACCCCTGATGCACCTGTAATTTGG…
4	ATG9	ch4_3.2_003	3195961	3196540	580	GTAGAGAATGGTCACCTTTGGCACGTTGGGAATTTAGAGAATTAAATGAGTTACCTCATTATTTTCAAAATAGATTAAATCTTAGTTACTCTCATGCTAATCAATATGTTGAGAGTTTTCCATCACAAATGTTATCAACAATTGCAAAATTCATTAGTTTCTTATTTGGTTCAGTTTTGGCAGTTTTCATTGTTTTGGGTATTGTCAGTGATCACTTTATAATGAATTATCAAATCTTTGATAGAACCCCAATTTGGTATATTGGTATTTTAGGTACAATCGTTGCAATTACTCGTTCATTGATTGTTGATGAGAATCAAGTTTTTCAACCAGCTAAACATATGGCAAGAACTGTTCAAAACACTCATTATCTTCCAATGAGTTGGGTCGGTAAAACTC…
4	POLD1	test200_GC_017	3207730	3207245	486	TTGTTGGGTCGTGGTGAAGGTATCAAAGTGCTATCCCAACTTTATCGTAAGGCCATGGTAGAGAATTTCCTCATTCCAACTTATAAAGTCACTGGTAAAGGTGAAAAGTTTCAAGGTGCCATCGTTATTGAGCCAACACCAGGTTTCTATGATACTCCAATTGCAACACTCGATTTCACTTCACTTTATCCATCAATTATGATGGCTCATAATCTTTGTTATTCCACTTTGTTATCAGCAGAGGAGGCAAAGAAATTACCACCGGAAATCTATACAACCACTCCATTTGGTGATCATTTTATAAAATCAGATACAAAGAAAGGTTTACTTCCAAGAATTCTCGAGGAGTTATTGTCTGCAAGAAAGAAAGCAAAAGATGAATTAAAGAATGAAAAAGAT…
4	NUP107	ch4_3.4_004	3400701	3400229	473	TCAAATGGTGTCAGAGTTGGACCCAGATGCAATGTCGCGTCAAAATAAACCAATCGATAAAGATGATGAAAAGAATCAATCGAGATTCTTGAAAACCGTTTGGAGTTTCCTTAGAGCTGGTGATAGAGTGGGTGCTGCTGAATATTGCACAAATGTAGGCCAATTTTGGAGAGCACAAACTTTGATTGGGTTGAACTATTATCAAGGTGAGCATAGTATTGGTAATCCTTATTTCAACCTCTGGAAATCCAATTGTTTAAACATCTCAAAGAATTCAAATGATCAATATGAACGTGCAATCTATGGTCTGTTATGTGGTAATTTAGAGGCAACTCTACCAATTCAAAAGAATTGGTATGACTACTTTTGGTGTTATCTTCGTGTACTCTACGATGAATC…
4	FORH	test200_GC_018	3418141	3418595	455	CCACCACCACCAATGTCAGGAGGAGGAGGACCACCACCACCACCACCTCCACCTGGTGGAAAGAGTAATAAACCTGCTAAACCAATTATTAAACCATCAGTTAAGATGAGAAATTTCAATTGGATTACAATTCCAGCACTTAAAGTTCAAGGTACATTTTGGGATAAATTGGATGAAACATCATTCATTCAATCATTGGATAAGGTGGAATTAGAGAGTTTATTTAGTGCCAAAGCACCAACAGTAAAGGTAGAAAGTAAACAATTAACAAGAAAAGTGGTTGTTACAGTTATCGATATGAAGAAAGCAAATAATTGTGCCATTATGTTACAACATTTCAAGATACCAAATGAACAATTGAAAAAGATGCAAATTATGCTCGATGAAAAACATTTCTCC…
4	GENEDDB0237915	1kb_8_003	3495472	3494897	576	CGCTATGCCCAAATTCAACGATTTTATTAAATTACAACATCCTAACGGTTTATAATTCATCAGAAGGATGTGGTTTTAATAACGAGCCGATATGCACATCACTCAAAGATGCTGTTAGCAGAGCATTTTTATTAATATCAAATAATAGTCGTGTTTGTATTGGTATCATTGGTAATATAAATGTAACATCAGAACAAATTACATTGGGTAATTATTGTGGTGCCTTGTGGATCACTTCAGAAAATATCAATAATGAAAATAATAATTATACAATAATCGATGGATCAAGCTCAACCCAACCATTTCTGACATATGAACCAGAAGAGGAAAATAATCAAACTCAATCATGTTCAAGATGGTTCTTCTTTCAATATATAAATTTTACAAATTGGGATAGAC…
4	BC4V2_0_01421	1kb_9_005	3603672	3604135	464	GCGTGTAATGACCCAAACTCCAAATAATATGGCTACTAGTGGTAGAATTGTTTCATATGCTTATCAAGAGATATCTACCCAGGTTTTCAATGGACTAAATGTTGGCAATTTGAATGCTCTAATCAATGGACCCAATTTAGTAACACCAGCTGGGCCATTTATTCCACATGGAAGGTTGATTAATGTCCTTGCACTTTTGGCGAGATGGATTAGATTAAATTTTTCAACAAATATACAAATCATTGAATTCATTGATGATCATCCAAGTTTTCCAAAACCTTCTGAAAGCTATGATAGCAATGGTGGTGGCTCTGGAGTTTCCAATGATTTAGAACTTGCTTTTTACCAAAAGAATCCAAATGGTAACTATTATCTTGAGGAAAGAAAACATATTAATGA…
4	GENEDDB0235380	1kb_9.2_020	3667772	3667286	487	ACTCGTGCAGAAATTGATCCAATCCCACCAACAGTCGATGTTCCATCAATTAATGTTGGTAGCAATAATAGTGAAAATGGATTTGGTTATAAAATCACCATCATTAGAATTGAAGAATTAGATATTAATGATCAAGTTGAAGTTTCAATCGATTTATTACAATCTAAATGGGGTCGTCATTCATCAACTAATCAATGGACTTTCAATATTACTCTTGAAAATCAATCTTATTTGGAAGCAACATTTGAATACTTTAAACAATCACGTAATATTACCTTTGCTTCAAACTCTTTTGTAATTCCATCAGAATCAATTAAACTTTCATTCAAAACTCAAAAATGGCCATTCCTTAGAAAATTAAATTCCCTTAGAATCGTTGTTCAAACTGAAACTCTTTTA…
4	GENEDDB0235380	1kb_9_018	3672171	3671684	488	CCAGCAGGAACAACATTAGCTAATGGAGCATGTGTTAAACAAGTTATAACTCAAATTACTACAGCCACTTGTAGATCAGGTTCAAAGAGTGATTTTTACTGGTTATCAGGTTCTGCAAATCCATGTCCATCCGGATGGTCAGTGGAATACCCAGTCAGAACTGCACCAATTACAAATAATCAATTAACTTGGTATTGGTGTGTAGACATTTTAGATGTTGGAGGCTTCACTACAGAAGTTCTTTTCTCATCAGTGCTAAATTGTGGTGGTTATCAAGCCTATACAATTGGTACAATCACCTTCTCAACAACCAATAGATATTTGGTTGTTTCATTTTGTTCAAATCAAGGTGATATGGTTGAATCAAATTCTAAACCAATAACATCTGATGCTACTAAA…
4	GPT1	1kb_9_020	3693951	3694519	569	GGAGGAGTTCACACCAATCGATGATGGTAATCAAATTAATAGTATTAAATCAAAACCAATGAATAGAAAACCATTGGATATGTTTGGAGATTCATTAAAATTTGTAAATAGATTATATTCCAAAGAGTTTGGATCATCACCAAGAAAAGTACCGGCACATATGCCACATATGATTGATGTTGATGTTATGTACGAAATTCAAGCGAAATGGCCAGCTCAATGGGACGCAACGAGTTCTCATAGTTTAAGACATCCACAAGATATGCAATATGCTTTCTCTTTCTTTTATTATTTAATCAATAAGAAGCAAACCGTTGATGTTGATAAACTTTGGAAAGATTGGGATGGTGATCGCGACAATGTGTTGAATGATAATGAATTGCGTACTTTCTCTGTCAA…
4	SRP68	1kb_9.2_030	3702629	3703162	534	CCAAGATGCTCAGCTAATCCTATTGAAATCTATTAGACTCTATTATATTGCAGTTTGTTTAGCTAAATCTTTGAAATTCTCTGAAACTATGGCTGTATTGGATAGAGTACTTACAAACATTCAAAATGTTCGTAAAACCAATACTAAAAATCAACAAATTCTTAATGATACAAATGAATTGGAATCAAATATAAAGAAACAAAGATCACAAATTCATGCAAACTCTTTCATTCAACAATTGTCAGAGAATCAAGATTTAAAAAATCAAATGTCTTCTTTATCAATTGGTGGTATTACCACTGCCTCTGGCAAATCAAATGATTTAATCTCTGGTTTAGATTCATTCGATACCTCTTTCTTGACTGAAAAGAAATTGGTTCAATTACCACCACAACTTCA…
4	GXCP	1kb_9.2_040	3731537	3732133	597	TCAATGTGGTAAACGTGTGGATGATAAACCAAAGAATGAGATATCAGTATCTGTTGAACCAAGTACAATTGGAAAGAAACTATTGGCTAAAACATCTCATAAAATTGTGGTAATGTGTTTATTGATTGTATTGATCACAACATTAACTTCACCAGCACCAGATTCAGATCCATATTTTACTTCAATCTTAGAGTTATTGGTTATTTCTGCTAATCAAAATGGTATAAACTCTCAAGCATTTACAACATCATTTAATGAAATTCAAAGTAATAAAGATACAGTTGACCTTTTATACTTAAAAGTTAATGGTATCGATGTTTATCAATCATCAATTAATACAGACGAATGGTATCCAAGTTGGATTATTAAAAATTCATTCAATGGTTCAGATATTAATGA…
4	GENEDDB0237545	1kb_9.2_044	3753795	3754256	462	GCAGTCATCAAGTGGTTTCCTCATCTTTGATTTGTATCGCTACACTTTGTTGTGAACTCCAAGCAAAGACCATACCATACATTCCACAGTTCTTCCCTGTCTTATTGAATACCCTCACTGGTAGCTATAAAACCAACGTTGAAGAAGAGAATGAAACTCGTACTCTCTTACAAATTAGTTGTATCAGTTCATTGGAGATGATGTTGAATACAATTTCAAAATTCCTTTCACCTTATTTACCACAATTGTTAAATGCATTACTTCATCCACGTCTCACAAGTAATAGTATGTTATCTGGTAAATTGTTTGCTCAAGTTAAACGTTTATTAAATATCTTAACAAAGAATGTAGAATTCCGTCTCTTATTACCTGCAATGTTTTCTGCTTACGAATTTGCCG…
4	GENEDDB0232139	1kb_9_033	3801667	3801215	453	TCTCCCAATTGGAGCATTCCTACAATGATGCAGTTTCAAAGGGTATTAATCCACGTGCACTCGTTATCATCAATCCAGGTAATCCAACTGGTCAATGTTTAGATAGAGCAAATATGGAAGAGATTGTCAAGTTTTGTTTAGAAAAGAATGTAGTATTATTGGCTGATGAAGTCTATCAAGAGAATGTTTATGTCAAAGAGAGTAAACCATTCATCTCATTCAAAAAGGTTGTCAAAGATATGGGTGGTGATTATGCAGATTTAGAGATGGTTTCATTCCATTCAGTTAGTAAAGGTTTCGTTGGTGAATGTGGTAAACGTGGTGGTTATATGGAATTAAATGGTGTCACTCAAGATGTTAAAGCTGAAATTTATAAACTCGCATCAATTGGTTTATGTC…
4	BC4V2_0_01571	test200_GC_021	3998671	3999231	561	AGCCGACCACAATCACATGGACTTAAGTCAACATAACCATCCAAGTCCACATGCTGCTGGTGAAATTGATTTAAATATTTATACAAATGGTGACGACGACGACGATGATGTAAATGAAGATCAAGAAGAGGATAGCACAAAAGATGATGAAAAAGAACATGGTCATGGTCATGGTCATGGACATGGTCATAATAGTAGTAATAGTAGTAGTAATGGTCATGGACATGGTTTAAAAAAAAAGAAAAAATCAAAAAAAGAGCATGGTCATGGTCATAATCATGATCATAGTTCAAATGGACATAGTCATAAGGATGAGAAGGATAGTGAGAAAGTAAATGTTTCAAGTAAAAGTAAAGCATGGGTATTCTTAGTTGCCCTATCACTTCATTCAATATTTGA…
4	BC4V2_0_01648	test200_GC_022	4206544	4207137	594	CTTCCAACCACACTACCATCCATGATTGAAAATAAACCAGACTCAACACTCGTTCTAAAGAATTTACCATTCAATTTGAAACAAGTCCAACTCCAAGAGATCTTGGAGGGCATCAACCCATCGGCACCACAATCTGTAAATTTCCACTATGATAACATTGGCGTCTTTAGAGGTATGGCCTTTGTAAAGTATAGATTGGTCGAAGACGCCGTCAAAGTATTCGATGCTCTAAATGGTACCGATGTACATGGTCGTAGAGTACGTTTGGAGTACAAACGAAAGGTATCCAAATCTTCAGAGATCCCTCAAGAGGTATTGGAGGATGAACAACTTCGTAGGGTTTGGGAGCAACTAAAAGAGTTTAAAGATGACCCATTGGCAACCGAAATCACTTTCAAC…
4	BKDA	1kb_10_017	4251011	4251510	500	TTACCACAAGCAGTGGGTAGCTCATACGCTCAAAAATTAGCAGGTGAAAAGAATTGTACCATCGTTTACTTTGGTGAGGGTGCTGCAAGTGAGGGTGATTTCCATGCTGCTATGAATTTCGCCGCAGCATTGTCAACACCAACTATCTTTTTCTGTCGTAACAATAAATGGGCAATCTCTACACCCTCAAAAGAGCAATACAAAGGTGATGGTATTGCTGGTCGTGGTCCAAATGGCTACGGTATGAAAACTATCAGAGTCGATGGTAACGATATTTGGGCCGTATACAATGTGACTAAATTAGCACGTAAAATCGCCGTCGAAGAACAAGTTCCAGTTCTCATCGAAGCTATGACCTATCGTGTTGGTCATCATTCTACCTCTGATGACTCTTCTCGT…
4	ARGC	ch4_4.250_012	4257696	4257114	583	CATCGGGTTCTTCAGTTTCCTATGTTGATCAATTCTTTTTCTTTAATAATTCGATTCAATCCACTGAAGATTCTGAAAGTGTTTTCAAAAAAATGTTTGAAAATTCTTCATACATTTGGAAAGAATCATCAAATAATCAACTCAACAATGAATGGTTTAAAAAGATTGCAACAGGTTTCATTACTGGAGCCACTAATAATATATTTTGGACAAATATTGATACAAACAAAATTGAAAACTCAATTAAAGAATGTCTTTCACAAAGTTCAACCTATTTATCTGGTATTACCAAAGCTGCTTCATCAAAATCTGCATCAGAGAAATTACTTCAAGATAAGAATCATAAATTTAGAGTTGGTTTAATTGGTGCAAGAGGTTTCACTGGTGGTAATTTAGTTA…
4	GENEDDB0231643	1kb_10_024	4296128	4295647	482	CCAGGTACTGATCTTGCAATGGAGGCATCTGCAGCATTATCATCCGCATCAATTGTATTTAAAACTAGTAATCCAGCATACTCTCAACTATGTTTAGAACATTCAAAGAAACTTTATGATTTTGCTATGAATTCACCAATGAAAAAGTATACTGATACAATTAGAAATGCTATTGAATTTTACCAATCAGGTGGTTATAATGATGAAATTGCATGGGGTTCAATTTGGCTTTACAAAGCAACAAACTCTCAAAATTATTTAACAAATTCAAAATCATACTATTTAAATAACAATGAAGTTTGTTATGCAAATGAATTCAGTTGGGATAATAAAGGATTAGGTGTTGGTATACTATTATATCAATTAAGCAAAGAACAAGATTATAAAACTAAAATTGAA…
4	U2AF2	test200_GC_023	4406451	4407015	565	CCAGAGGAGGCGACAAATGCAATGAGATTCGATGGTATTTCATTAAAGAATTTCACATTGAAAATTCGTAGACCAAAGGATTATCAATCGACATCTGATAACACTGGTGGCAATGCGTCATTGTTACCATCGATTGTGCCAACCAATGTACCAGATAGTGAGAATAAAATCTATGTCGGTGGTTTACCATCGAATTTATCAGAGGAACAAGTTAAATCATTATTATCAGCATATGGTAAACTAAAAGCATTCAATTTGGTAAAGGATACCAATACTGGTGTAAGTAAAGGTTTTGCATTTTGTGAATATCAAGATTCTGAAGTAACTGATGTGGCATGTTCAAAATTGAATGGTATACCATTAGCTGATAAAACATTGGTTGTACAACGTGCAAGTATT…
4	BC4V2_0_01800	test200_GC_024	4592720	4593245	526	GTTATGGTGGATGGGTGTCGTTAGATCATCATTGTTCATGTAAAGCAAAGATGATGATAGATGGTAAATTTTTTAGAGAGATCGATAGTAATTGTTGGGATCCAGATGTAAGAATTCAAGAGTTAAATAGGGACGATGTTGATATCCAAGTTTTATCGACAGTACCAGTCATGTTTGGGTATTGGGCCAAACCTCAAGATGCATTAGATTTAGCACAATATTTAAACGATCATATAGCACAAGTAGTATCAGAGAACCCAAAACGTTTCATTGGTTTAGGAAGTTTGCCAATGCAATGCACAGAGTCATCGATTCAAGAGTTACGTCGTTGCATTTTAGAGTTGGGTTTACCAGGTATTCAAATTGGTAGCAATGTAAATGGAAAGAATTTGGACGACC…
4	GENEDDB0233715	test200_GC_025	4792313	4792885	573	CGCAACTGAAGCCCAAATCCTCAAATTCTTAGATACTGATTGTGAAGTCTTTGGTAAAGGTGGTTCAGTAACTTGTCAAAACATTGTCAACAACTATGCCCCACAAATCATCAATTTAATCATTAACAACGCATCACCATCCCAAGTCTGCGGTCTTGTCGGTTTATGTGGCTCCTCTTTGAAAATCGAAGAACCAGTCCAAGGTGAATTAGAATGTGGTGTTTGTGAAGTCATTGCTCAACAATGCTCAAACTACATCAAAGCCAACAAAACCGAATCTGAAATCGTTGGTCTCCTCGATCAATTCTGTTCAACTCTTTCAATCTTTGAAAGTGCTTGTGATACCATCGTTGCCAGCTCTGCTCCAAAGATCATCAACTTACTCTTACAAAACCAAAG…
4	VPS13A	1kb_11.2_001	4897762	4897169	594	CCAGTCATTTTCATACCAGAGGATGTAATTAATGAACGTTCAAATATTTTAATTGTAGATTTAGGTAAATTGGTCGTACGTTCTGATACTTCAGCATTCGTTAAAGGTAGCAATAAATTGGCAGGTAGCACTAGTGAAATTGATCTCTACGATAAGTTTAATGTATCATTTGAATCGATTCAAGTTTTATTATCAGACGATTTAAAGTCTGCAATTAGTACTGGTGATAAAAAACCACCAACTATTGGTGGTGTCAATGATAAACAAGGTCATCCTCTAAAACATCATAACTCAATCATTAAAAAATTCGATATTCAATTGAAAATCTTTTCATCAATTCAACAAAATAACCTAACAATGACAAAATTAAAAATTAAAGGTGAATTACCAAAATTCGAT…
4	BC4V2_0_01979	test200_GC_026	5025649	5026155	507	CAGGTCCACACTCAACTACTGGCCATCAAACTTCTGGTCATCATACAGGTTCTTCTCAAAGTGGTTCAGAAAGTGGTTCAGAATCAAGTGGTAGAGGTTCATCACAAAGTGATTCACAAAGTGATTCACAAGCAAGCGGCTCTCAATCAAACTCTGAATTCACTACAACTGGTTCAATGTCTGGTAGTCATCAAAGTTCAGGAAGTCAACAAACCTCTGGTTCAATGTCTGGTAGTCAACAAACTTCAGGACAAACCTCTGGTAGTCAACAATCTGGTTCATCTGGTAGTCAATCAACTGGTGGCAGTTTCCAAACTTCAGGTTCATCTGGTAGTCAATCATCAGGTCAATCAACTGGCGGTCAATCATCAGGTCAATCAACTGGTGGTCAATCATCTG…
4	BC4V2_0_02058	test200_2_027	5230065	5229587	479	TTGCAGAACACATCAGAACCTCAGATTATCAGGTCATAGTGGTAAATGGTAAGGATGTGGAAGTCAAACTTCAAATCATCAATCAGTGGTCCGAAAAACTACTGGATTGGATGAGTATCAAAGACCATCGTCTAACTTAACATGTCTCAGTGATAACGTGAATTTTCTCAAAGGTGATGGTGATCAACTTAAAGTATGTTATTGGCAGAACCTCAATTTAAAATCAAAAAGTGAAAAGTTGACAGATTAAGCAACTAATGTTAAATGTTAAAAAGCCAAAATCCATTAAAAACGTGAACAAGTTGTTGTCAAATTCATTAAAGATCCAACCATGGACCAAAGGTTTATTAGTGTGCTAATGGGTTTGGTTAATTCTCACTAAATGAATAGTACAATCCA…
4	GENEDDB0237550	ch4_5.400_006	5408480	5408024	457	GCTGAATCTGCAAGAAATGCAACTTTATTATCACCAAATGTTGCTAATAATAATCCTAATACTCCAAATAATAATCCAAATAATAATAATCCAAATAATAATCCAAATAATCCAAATAATAATAGTGGTGGTGTAAATAATAATATTATAAATAATCTTAATATGATTTTAGATGATAGCATTAATAATTTACCAGTTGCACAATTATTATCAGATTCAAATAAATTATTAAAAGATGTTGAATTATCAAAAAATACAACTTATAGTGGTTGGTTTAATTTGATACCATTGGTAATTAGTGAATCTATTAGTTTTGGTTCTTTTATTATTGAATGGAGAAGAAAAGGTCAATCAAGTAAAATCATTTCAACATTACCAATTCAATTACCATATATTAGA…
4	CYSS	test200_GC_028	5413882	5413414	469	CCAGAGTCCATGGGTTACGCCATTGAAATGGAGAAAACTTTTGTAGAGTTCTTCCATACCGCCAAACAAATCCTTAGAGATTCTCCATTATCTTTACCACAATTTTGGACTCAAGCTGAAAAGGATTTAAATAAACATCTTCAAAATGCAAATGACCAAGTTCATCAATTCATTCTTGATAACTTTAACACCTCTGACGCTTTGAAAACTTTATCAGATCTCGTCAATAAAACAAATGTTTACATTAGATCATGTGCTGAACAAAAGACAAATCCAAGATTAAATTTAATTAGTGCAATCGCAGAGTATATCACTTACATTTTCTCTGTTTTCGGTTTAACCGAATCTTCAACCGCCTCTTCAATGATTGGTTTCGGTTCCGCTGGTAAAGGTAATATC…
5	GENEDDB0231138	chr5_01_001	48862	48325	538	GACAGAGATTATGGTTGGAGTAGGAGCATCTGAATCATTATTTGCAGCGATTTCATCGATTGTTAATGAAGGTGATGAAGTTATTTTAATTGAACCATTCTTTGATATCTATATTGGACCAATTTTAATGGCAGGTGGTATACCAAAATTTGTAACATTAAAAGAGGAGGAGTCGTCTCAAGCTGGTAGTTCAGATAAAAAAAGATCATCAAAACATTGGAAAATTAATAAGGAAGAATTGGCAGCAGCATTCACAGATAAAACCAAATTAATCATTTTAAACAATCCTCATAATCCAGTTGGTAAAGTTTATAGTAAAGAAGAGTTACAAGAGATTGCTGATGTCGTTGCTAAACATGGTCCAAATACAACTGTCATCAGTGATGAAGTATATGAATG…
5	GENEDDB0235221	chr5_02_010	261457	260965	493	CTCATTGTTGAGGGGTAAGGAAAGAGCATTATCAAAACGTTCAGAAAGATTGGATAATTCAAACAAAGGATTTAGAAAGATTTTAGTCATCTTTAGACCATTTGCATTCATTTTTGGTTTCATCTTTATCTTGGTCTCTTTATTGATCATTATCTCCATCGTCTTATCGTTGGTCGATAAAATCTCAAGTAGTGTCTGTGGTTCGGCTTGCGGTTTCCTTTCAACTTATCCACAATTGAAAAATCCATTCGATATCATTCTCACCAAATTGGCCCCATATTTCCCATTGGATTATATCATTATTGGTGGTTTAATATTTTTCATTTATTCTTGTACTTTATCTGGTATCACTAGAATTGGTATTAGATTTTTATGGATTAATGTAAGTTTATTTATTTA…
5	BC5V2_0_00176	chr5_03_006	406981	407563	583	ATTCCCCCACAATCAACTGCACTATAAGTTAATAGGGGAATTGGGACTCCCAAGCTCGCAGAATCTATGGTTCTACGAAACCTATATTTCCTCATTGAATTTCGAGAGAAAGGTGCCCAATTGGGTATGTCAGCGTATTGAAATCCAAGATTTTAAAGAGAAAATAGCGGATCGTAAGCATTGCAATTTCAACAATAACACCATCCAAGTGCCTCACCATTTCAAACAAGAAAATAAAGATTACTGGGGCAGTGGGTGGAGCAAAGGTCATATGGTACCCGCTGGCGATAATATAAAAAGTCAAGAATCAATGTGTCAAACCTTTCTATTGAATTCAAATATTGTACCACAAGATTTAAATAATAATCAAAACTTTTGGTATAGGTTAGAATCATTTTG…
5	BC5V2_0_00312	chr5_04_001	740164	739657	508	TTGCAACAACAAGAGAGTGGGCAGGTCAATTATTAAATTTACCTGATCACTCAATTAAATATTCAGTAAGAATTGAAAATTATACATTTGTTTCAAATTTAAATAATTTACAATTGATTTATCAAGCATCACCAAATTCGAAATTATCAACAGAATGTGAAATTAAACAATCAATTGCATGGGGCGCAAAGAAATCAACAGATATGCATTGGGTAACATTACCAAATAATCAAGTATCATTGTATGGTAAATTCTCAAATTATCTAATCGCTGATGGTAGAGTTGTTTCAACTTCAAATGAAGGTTTAGAGTTTGGTACAACAATTCAAGTTAAAGTTAATATACCTTTTTTTAAAGAATATATAGAATTAGATCCAGATTTCTCAGTTTTGGTAGATC…
5	NCFA	chr5_05_008	2005419	2004831	589	GATATGAGAGCGGTAATGTTGGAGAAGCATTAACTATTTTAACATCAATTGAACAAAGTACATCAAAGATAAATTATAATATTGGTGTTATGTATATAAAGAGTAATAATTTTAGAAATGCAATTGAATATTTCAATCGATCAGTTGAACAAGATAAATATTTAGCATCATCCTATTATATGAGAGCTATCGCTCATCATATGAATGGAGAGTTAAATCATGCAATTGTGGACTACGATGAGACCATATCAAAACTCAGAGGTCATGAATACATTGACTACAAACAATTGGGATTAGATCATAAATTATTATTAGCTGAAGTACTTTTCAATAAAGCATTAGCATTGGGTAGAGCCGGTTCGTCAGTTGCATTACAAGCCACTCAATGTTTTTCACAAC…
5	GEFAA	redo_5_01_001	3028763	3028233	531	GTCCCAAAATGCACCAAAACCAATCCTACCTTTGAAAACATTGGATGGTAGTGATTTTAGTTTATTGGATATCTCATCGATTGAAGTGGCTCGTCAAATGGCATTAATTGATCAAACTTTATTATCAAAAATATCATCCACTGAATTACTCTCAAAGAAATGGAGTAAATGCACCGACGAAACTCAAAAGATTTGTCCAAACATTTTAACAATGATTGGTGTTTTCAATCAATGTTCAAAATGGGTTAGTTCAGAGATTGTTGGTGAAAAATCTTCAAAACTTCGTATAAAGAAATTGAAATACTTTATAAAGATAGCTCAACACTGTTATGATATGCAAAATTTCAATGGTTTAATGTTGATTATTAGTGGGTTGAGTTGTAGTAGTGTCACCCGTTT…
5	BC5V2_0_01370	chr5_07_005	3506576	3506127	450	TATTGAAGCAGCTGGTGAACGTGGAATTCTAATTCTATTGGATTTCCATTCATTCGGTCCAAATGATAGATTGAATCATGGTTTATGGTATTCTTCAAAACATTCAGAATCTGATGTAATGAAAATGTTCAATATATTAATACTACGTTATGGTCAAATGTGGAATGTTTTAGGTATAGATTTAAAGAATGAACCATTCGCTGCAACTTGGAATAGTGGTAATGAGAAAACAGATTGGGATAAGGCAATCAATAGAATCGGTGCATACATTCAAAATAATGGTGGTAATCAATGGTTGATTTTCGGCCAAGGTATACCATCCCAAACTGCTGATAAAATAGCATGTTGGGGTGAAAGTTTTGAGCAGGAGGGTGTAAAAGGTGGTCAAACAACAATTAA…
5	BC5V2_0_01523	chr5_08_006	3900355	3899763	593	TATGTCCACGGGCAGCTTCGATGGTGTAAGCAATATGAGTTATAACAGCTTCAGTTAAAACAGGTGTTGATTGTGAATACAATTTCAATCATTTATTAGCAATACAGACCAATATCAATTGTAATTTAAGATTAGTTAACATGCGAATACTGTTTCAAATTAACACAATCAATATTGGTTTAGTTCCACTCAATGATATCGTATCAGTATCGTGTTTATAAGAATAGCGATGGAAAGAGAGAAGATAATCAATTCTTTCCATGTGTCCAATTATCACTACTTCAAGATTCAAATGGAAGTGTAACTCAAACAACAACAGACTCTGATGCTACTATATCTTTGATAATTTATTAGCAGGTGATTATTTTACCGTCATAGCAACAACAACAACTCCAATAG…
5	FTHS	redo_5_02_002	4032643	4033203	561	GGTATTTCAGTGGGTCAAGGTAAGGAGGAGCAACGTTTTGAGAGAAAAACAAATTTCGATATTTCTGTAGCCAGTGAGATTATGGCAGTTTTGGCATTATGTACAAGTTTATCCGATATGAGAGAACGTTTAGGTCGTATGGTGGTTGGTCCAAGTAGATCTGGTGAACCAATCACTGCTGATGATTTGGGTGTTGGTGGTGCTTTGACCGTATTGATGAAGGATGCTATCATGCCAACCTTAATGCAAACACTCGAAGGTACTCCAGTACTTGTTCATGCTGGTCCATTTGCAAATATTGCTCATGGTAATTCATCGATTATTGCCGACCAAATCGCTTTGAAATTGGCTGGTAAAGATGGTTACGTTGTCACTGAAGCTGGTTTTGGTGCTGATATT…
5	GENEDDB0237460_PS	chr5_10_002	4519603	4520080	478	AAACATTGGGGTGTTTCAGCAGATATTATCATTGGTCATTCTCTTGGTGAAATATCATCGTCATATTGTTCAGGTATGATTGATTTTCAAACATTATGCTACTTGACTTACCATAGATCAGTAGCTCAAAATAGAACCATAGGTACAGGTAGAATGTTATCAGTTAATATTAGTTCAGATGAATTCATTAATAAATATCAATCTACAACTAGATATAAATCATTAGAAATTGCATGTTACAATTCACCAACATCAATCGTTATCTCAGGTAAAGAAGACTTATTAAATGAAATTACCAAAGATTTCAAATCAAACGATATCTTTTGTTCAATGTTAGGATTATTATCATCATTTCATACATCAAGTCAACAAATGATTAAAGATGAAGTATGTTCATTA…
6	CCT2	chr6_01_006	178127	177608	520	GAAGATTGGTGTTGGTTGTCCAAAACGTTTAGAGAATCCAAAGATTTTAATTGCAAACACAGCTATGGATACTGATAAGATTAAGATTTTCGGTGGTAAGGTTGTTGTAGATTCAATGACTGAACTCGCCAAAATGGAAGATGCAGAAAAAGAGAAAATGTTGAATAAATGTAAAAAGATCGTTGATCATGGTATCAATTGTTTCGTCAATCGTCAATTGGTCTATAATTTACCAGAGCAATATTTCGCCGAGCATGGTGTTATGTCAATTGAACATGCAGATTTCGATGGTATTGAACGTTTGGCTTTGGTAACTGGCGCTGAAATCGTCTCAACTTTTGATCACCCTGAATTGGTCAAGATTGGCACTTGTAAACTCATTGAAGAGGTTATGATCGG…
6	NUP98	chr6_02_001	240614	241105	492	TCAACTCCAACCACTCAACCTTCATCACCATTTGGTGCACAAACAACAACTCAAACCACTGGAGGTTTATTCGGTGGTCAAACTACTACCTCACCATTTGGTGGTCAAACTTCAGCCACTCCAGGTTCATCATTATTTGGTTCAACACAACCAACTCAACAACAAACTAGTGGTGGTTTATTTGGTTCAGTACAACCAACCCAACAACAAGCTGGTGGTGGTTTATTCGGTTCAATGCCAAGCACAGGTGGTTCATCATTATTTGGTTCAACACAACCAACTCAACAACAAACTGGTGGTGGTTTGTTTGGTGCAACCCAATCAAATCAACCAACCAATTCATTGTTTGGTGCATCAGCACGCATCAGCACAACCAACACAATCATTATTTGGTGGACA…
6	BEC6V2_0_00418	chr6_03_005	1079808	1080310	503	TCAAGGTACAGCAGACTCAGGTCATTATTTCACATTAATAAAGGATTCAACCAATGGTAATTGGTTTGAATTGAATGATACATTGGTACAACCATATGATCCAAATAGAATTCCATATGATTGTTTTGGTGGTTTTGAAGAGTTTAGAGAAATCGATAAGGAAACCCAAAAACCAATCATGGTAAGAAGACCAAAAACTTGCAATGCCTATATGTTATTCTATAGTAAAGTAAATACAAACTATGGTGATAATAACATTGCCTCATTGGAAAGAGTTGACACTGTTAGTGATACTACCTCTACCACAATTGTTGCTGGAGCTGCTGGTGATTTAACAAATAATGATAATAATAGTGTTGGTAGTAGTATTAGTGCAAATTCAAGTTCAAATAATTTACC…
6	GENEDDB0232106	chr6_04_001	1123079	1122493	587	GGTAATTCCTCTGTGACCTCTGGTATTAACAATTTGAGTGACACTGTTTTCAATAAAACCTCATACACTTTAGAACAATTGATTGAGATTAGTAATCAATTAAATGAGACTAAATATCAACAATTTGATCAAAAACAAGAGATTCAATCACAATTGACCCAATTGATTAGCGATGGTGAGGAACTCGAGAGTAAAGGCGAGGATATCAGTTCCAACGCAAAGGATATAAATAATATTAGAACAAAGATCATTATCGTCGGTTTAGTATTTTGCATGGTAGTGGCAGGCCTCATTGGTGTATCAGCACTAATTGGTCTACCAAGAATTTCACGTGCAGCCTCTATCGCTTTGGTAATTTTAATTCCATTCATGTGGATCGTTTTCTCTGTTCATTATCCA…
6	BEC6V2_0_00592	chr6_05_006	1554603	1554092	512	GCTGATGTCGTATTGGTATTGGGTGCAAGATTGAATTGGATGTTTAATTTTGGAAAAGCACCAACTTTTTCAACAGATGTAAAATTCATCATTGTTGATGTAGATGAAAATCAAGCTTCAAAAACTAAAAATCCAAATGTTGTACCTGAAATTGCAATTGTTGGTGATGCACGTTTATCAATTGCTGAAATGCGTAAATTATTTATTGGCGAAACTGATGAACAACCACAACCACCACAAGATAGTTTAATTAAATCTATGAAAATGGAAGAATCATGGTGGTCAAATTTAAATCAAGATATTCAAGTGAAGACAAAATCATTGGCAACATTAATGAGTGAACCACAAAATAATGATCAAGAATATTTGACTTATCATAAGGTTTTCAATGCATTAAGA…
6	BEC6V2_0_00630	chr6_06_001	1658187	1658757	571	GTTGATGGTGGTACTGTTTGGACACATGGATCACCAATTGATCCGGTACCATCACGTTACCCAACTAAAACTCAATTGAAACAAGAGGATACCACCGATACGAACCATATTGGAAGATTTGCTTATTTGGAAAGTTTGGAATATTTAATGTACAATACTTATGATGTTATGTTCTATGCTAGTTTTGCATTGACAATGCTTTGGCCATTGTTGGAGATTAGTTTACAATATGATATTGCAGATGCAACCCAATTGGATTATGGTATCAATTGGGAGGGTATTCATTCAGGTCATTTAATGCCAAGAAAGAAACAAGGTACAGTACCACATGATCTTGGTAATCCTGGTGAAGATCCTTGGAAACGTGTAAATTCCTATTGTATTCAAGATGTTTCACGT…
6	MHSP70	chr6_07_001	2763183	2763753	571	TGTTACCCCACTCTCATTGGGTATTGAAACTTTAGGTGGTGTCTTTACTCGTTTAATCAAGAAAAATACTAATATTCCAGCCTCAAAGACTGATACTTTCTCAACTGCTGCCGATGGTCAATCTGAAGTAGAAATTAAAGTTTTCCAAGGTGAAAGAGAAATGGCCGTCGACAATAAACTCCTCGCCAAATTCACTTTATTCGGTCTCCCACCATTACCAAAAGGTGTCCCACAAATTGAAGTTACCTTTGATATTGATGTCAATGGTATGTTACAAGTTATTGCTAAAGATAAAGCTACCGGTAAAGCTCAACAAGTTAGAATTCAAACCAGTGGTGGTTTAAGCAAAGATGATATCGCTCGTATCCTTAAAGAATCTGAAGCCAACGCTGAAGTTGA…
6	GENEDDB0231848	chr6_08_002	2811725	2811135	591	CAACTCAAAATGCCCTCTATCCAAATGTTGGAAAGAATACAGTTACACCATTACGTCGTTGTTGGGTACAATGTACACGTTTAAATATTGGTGCTGTCACTGATCAAAAGATATTATCATGTTGGTCCAATTCAACTGTTGATGGTTCAGTTGTACCAAATGTAAAGATCTCTTCACTCTCTACAGTAAACTATACTCAATTCCGTATGAAAGAACAAAAGAAATCCAATAATTTGATTGCACTTCAAAAACATGTTGGTAATTTAGTCGATGGTGTTACTAATGAACATGGTTTATTACATTTACCACTTCAAAATAACTATAGTGAAATTCATATAGTAGCAGAGAATCCAATCAATAAAGATGTTTGTTTATTACCAAAGGTTTTCGTTCAACCAA…
6	SF1	chr6_09_002	3036245	3036803	559	AGATAGAGAGAGATCACCATCACCACCACCAACTTATGATAATAATGGTAAGAGATCAAATACAAGGGAACAGAGAATTAAGGAAAAGCTACAAAAGGAGAGACATCAATTGGTTGTAACAGCACAACAAATCAATCCAACCTATAAACCACCATCAGATTATCAACCACCAAATGAGAAGAAAACTAGAAAGATCTACATCCCAATAAAGAATCATCCAGAATATAATTTCATTGGTTTAATCATCGGACCACGTGGTAACACACAAAAACGTATGGAGAAAGAGTCTGGTGCAAAAATTGCTATCAGGGGTAAAGGTTCATCACGTGATGGCAAACCAACCAAACTTCAATTTCAAGAGAATGATGAGTTACACGTTCTCCTAACTGCAGACACTGT…
6	BEC6V2_0_01249	chr6_3148_020	3161675	3162175	501	ACATCGGTATTGGAAGGGTTGGCTAAATTCTCCCATTTGATATCTGTGGATTTCTTGGGTGACCTTTTGAAGGTACTTGGTGACTTGATTGAGAATGGTATCACTTCTATTGCCAATGCATTCAATACCAATATCACCGCCTTTAAGACTATTAAACTCCATGGTGGCTCGTTGAATGTCGATTTGAAGGATTACTACGTCCGTGTCTACTCCCTCCTCACCGACATGGTTTTACCTAAAGAGCATGGTGTGATCGTAACTGCCTTGGACGCCCTACAATTAATGTTGGGTGACAAGAAGCAAACCGCCGTTGAAAGAGTTGCATCATTCATTAAACGTCTCTCAACCATCGCTTTGTTTTTACCACCACATGCATCATTGGCATTAGTTTCATTCATT…
6	BEC6V2_0_01275	chr6_10_003	3231175	3231649	475	CCACTGTATCACTTGGATTTGGGTTCCCTTCAGAGATTATTATTTCAGTTTATGGGTTAATTAATAATGGTGGTTATTATGGAGGTTATTCAACTCTATCATTAAAAGAATTAGGATTTGATTATTACATTAAAACTATTACTCAATTTACAGAGGATCAACCAATTATTCAATCAACTAATACTATTACAAACCAAGGTGGTAAATTAATGATTTATGGTAGAAAATTAAATTGTGATGGTTCAGGTTCAGTAAATGTACTTTTAAAATATTTAGATGATGGTTTAGATAACTTCATTTCATTTACACCAAAAACAATATATGATAGTTTTATTTTAATTGAAAATATTAGACCAACAAATCAATCATTTATAATTAAAATTTCAAATTCATTAATTG…
